# Supplementary material for: Cell colony counter called CoCoNut
Source: PLoS One. 2018 Nov 7;13(11):e0205823. doi: 10.1371/journal.pone.0205823 (PMC6221277; doi:10.1371/journal.pone.0205823)
Supplement: S1 CoCoNut Files — (ZIP) [file pone.0205823.s001.zip]

Archive with 28 entries (24 files):
- S1 CoCoNut Files/
- S1 CoCoNut Files/3D Printer_LightBox/
- S1 CoCoNut Files/3D Printer_LightBox/3 X Bracket - Bottom^Foto Box_ASM.STL
- S1 CoCoNut Files/3D Printer_LightBox/3 X Bracket - Top^Foto Box_ASM.STL
- S1 CoCoNut Files/3D Printer_LightBox/3D drawings/
- S1 CoCoNut Files/3D Printer_LightBox/3D drawings/Door.sldasm
- S1 CoCoNut Files/3D Printer_LightBox/3D drawings/Door.SLDDRW
- S1 CoCoNut Files/3D Printer_LightBox/3D drawings/Flat Washer Regular_am.sldprt
- S1 CoCoNut Files/3D Printer_LightBox/3D drawings/Flat Washer Wide_am.sldprt
- S1 CoCoNut Files/3D Printer_LightBox/3D drawings/Foto Box.SLDPRT
- S1 CoCoNut Files/3D Printer_LightBox/3D drawings/Foto Box_ASM.SLDASM
- S1 CoCoNut Files/3D Printer_LightBox/3D drawings/Foto Box_ASM.SLDDRW
- S1 CoCoNut Files/3D Printer_LightBox/3D drawings/Hex Nut Style 1_am.sldprt
- S1 CoCoNut Files/3D Printer_LightBox/3D drawings/Socket Button Head Cap Screw_am.sldprt
- S1 CoCoNut Files/3D Printer_LightBox/3D drawings/Socket Head Cap Screw_am.sldprt
- S1 CoCoNut Files/3D Printer_LightBox/Back Plate^Foto Box_ASM.STL
- S1 CoCoNut Files/3D Printer_LightBox/Bottom Spacer^Foto Box_ASM.STL
- S1 CoCoNut Files/3D Printer_LightBox/Camera Support^Foto Box_ASM.STL
- S1 CoCoNut Files/3D Printer_LightBox/Door Plate^Door.STL
- S1 CoCoNut Files/3D Printer_LightBox/Doorknob^Door.STL
- S1 CoCoNut Files/3D Printer_LightBox/Foto Box.STL
- S1 CoCoNut Files/3D Printer_LightBox/Front- Bottom L^Foto Box_ASM.STL
- S1 CoCoNut Files/3D Printer_LightBox/Front- TOP L^Foto Box_ASM.STL
- S1 CoCoNut Files/3D Printer_LightBox/Hinge Door^Door.STL
- S1 CoCoNut Files/3D Printer_LightBox/Lat Plate^Foto Box_ASM.STL
- S1 CoCoNut Files/3D Printer_LightBox/Top plate^Foto Box_ASM.STL
- S1 CoCoNut Files/Imagej_macro/
- S1 CoCoNut Files/Imagej_macro/CoCoNut.ijm
