# Supplementary material for: Cell colony counter called CoCoNut
Source: PLoS One. 2018 Nov 7;13(11):e0205823. doi: 10.1371/journal.pone.0205823 (PMC6221277; doi:10.1371/journal.pone.0205823)
Supplement: S1 Datasets — It also contains a text file where results achieved by automated (CoCoNut, CAI, AutoCellSeg, and OpenCFU) and manual methods are summarized. (ZIP) [file pone.0205823.s002.zip › 171214 V79 Dish/Summary All Results V79 Dish.txt]

#	CoCoNut	CAI	AutoCellSeg	OpenCFU	AVG_Manual	SEM_Manual	Err_CoCo	Err_CAI	Err_AutoCellSeg	Err_OpenCFU
1	12	14	14	12	12	0	0.00	16.67	16.67	0.00
2	5	5	11	5	5	0	0.00	0.00	120.00	0.00
3	10	10	10	12	9	0	11.11	11.11	11.11	33.33
4	32	34	30	25	30	0	6.67	13.33	0.00	16.67
5	32	37	24	26	26	0	23.08	42.31	7.69	0.00
6	28	28	24	23	28.7	0.33	2.44	2.44	16.38	19.86
7	53	56	42	47	49	0.58	8.16	14.29	14.29	4.08
8	46	44	40	38	44.3	0.33	3.84	0.68	9.71	14.22
9	58	58	42	44	58	1.15	0.00	0.00	27.59	24.14
10	105	97	70	78	99.7	1.2	5.32	2.71	29.79	21.77
11	91	82	62	64	87.7	0.88	3.76	6.50	29.30	27.02
12	102	97	68	73	97.3	1.2	4.83	0.31	30.11	24.97
13	178	155	88	115	177.7	5.55	0.17	12.77	50.48	35.28
14	158	150	81	123	160.7	4.06	1.68	6.66	49.60	23.46
15	163	170	65	98	159	4.36	2.52	6.92	59.12	38.36
