# Supplementary material for: Cell colony counter called CoCoNut
Source: PLoS One. 2018 Nov 7;13(11):e0205823. doi: 10.1371/journal.pone.0205823 (PMC6221277; doi:10.1371/journal.pone.0205823)
Supplement: S2 Datasets — It also contains a text file where results achieved by automated (CoCoNut, CAI, AutoCellSeg, and OpenCFU) and manual methods are summarized. (ZIP) [file pone.0205823.s003.zip › 171214 V79 Flask/Summary All Results V79 Flask.txt]

#	CoCoNut	CAI	AutoCellSeg	OpenCFU	AVG_Manual	SEM_Manual	Err_CoCo	Err_CAI	Err_AutoCellSeg	Err_OpenCFU
1	17	25	39	18	18	0	5.56	38.89	116.67	0.00
2	32	30	45	26	28	0	14.29	7.14	60.71	7.14
3	41	39	50	38	37	0	10.81	5.41	35.14	2.70
4	70	69	62	63	66.3	0.33	5.58	4.07	6.49	4.98
5	87	88	79	73	80.3	0.33	8.34	9.59	1.62	9.09
6	75	79	68	67	74	1	1.35	6.76	8.11	9.46
7	154	152	126	135	154.7	1.2	0.45	1.75	18.55	12.73
8	156	154	124	131	144	0.58	8.33	6.94	13.89	9.03
9	158	158	121	123	151	1.15	4.64	4.64	19.87	18.54
10	265	278	163	185	256.7	1.86	3.23	8.30	36.50	27.93
11	227	214	153	172	226.7	0.88	0.13	5.60	32.51	24.13
12	241	224	168	191	238.7	6.01	0.96	6.16	29.62	19.98
13	440	417	216	307	450.7	11.85	2.37	7.48	52.07	31.88
14	455	397	235	330	456	8.54	0.22	12.94	48.46	27.63
15	403	377	232	289	398.7	10.68	1.08	5.44	41.81	27.51
