# Supplementary material for: Cell colony counter called CoCoNut
Source: PLoS One. 2018 Nov 7;13(11):e0205823. doi: 10.1371/journal.pone.0205823 (PMC6221277; doi:10.1371/journal.pone.0205823)
Supplement: S3 Datasets — It also contains a text file where results achieved by automated (CoCoNut, CAI, AutoCellSeg, and OpenCFU) and manual methods are summarized. (ZIP) [file pone.0205823.s004.zip]

Archive with 81 entries (80 files):
- 180501 HeLa Dish/
- 180501 HeLa Dish/1 First counting.jpg
- 180501 HeLa Dish/1 Results.jpg
- 180501 HeLa Dish/1 Second counting.jpg
- 180501 HeLa Dish/1.JPG
- 180501 HeLa Dish/10 First counting.jpg
- 180501 HeLa Dish/10 Results.jpg
- 180501 HeLa Dish/10 Second counting.jpg
- 180501 HeLa Dish/10.JPG
- 180501 HeLa Dish/11 First counting.jpg
- 180501 HeLa Dish/11 Results.jpg
- 180501 HeLa Dish/11 Second counting.jpg
- 180501 HeLa Dish/11.JPG
- 180501 HeLa Dish/12 First counting.jpg
- 180501 HeLa Dish/12 Results.jpg
- 180501 HeLa Dish/12 Second counting.jpg
- 180501 HeLa Dish/12.JPG
- 180501 HeLa Dish/13 First counting.jpg
- 180501 HeLa Dish/13 Results.jpg
- 180501 HeLa Dish/13 Second counting.jpg
- 180501 HeLa Dish/13.JPG
- 180501 HeLa Dish/14 First counting.jpg
- 180501 HeLa Dish/14 Results.jpg
- 180501 HeLa Dish/14 Second counting.jpg
- 180501 HeLa Dish/14.JPG
- 180501 HeLa Dish/15 First counting.jpg
- 180501 HeLa Dish/15 Results.jpg
- 180501 HeLa Dish/15 Second counting.jpg
- 180501 HeLa Dish/15.JPG
- 180501 HeLa Dish/2 First counting.jpg
- 180501 HeLa Dish/2 Results.jpg
- 180501 HeLa Dish/2 Second counting.jpg
- 180501 HeLa Dish/2.JPG
- 180501 HeLa Dish/3 First counting.jpg
- 180501 HeLa Dish/3 Results.jpg
- 180501 HeLa Dish/3 Second counting.jpg
- 180501 HeLa Dish/3.JPG
- 180501 HeLa Dish/4 First counting.jpg
- 180501 HeLa Dish/4 Results.jpg
- 180501 HeLa Dish/4 Second counting.jpg
- 180501 HeLa Dish/4.JPG
- 180501 HeLa Dish/5 First counting.jpg
- 180501 HeLa Dish/5 Results.jpg
- 180501 HeLa Dish/5 Second counting.jpg
- 180501 HeLa Dish/5.JPG
- 180501 HeLa Dish/6 First counting.jpg
- 180501 HeLa Dish/6 Results.jpg
- 180501 HeLa Dish/6 Second counting.jpg
- 180501 HeLa Dish/6.JPG
- 180501 HeLa Dish/7 First counting.jpg
- 180501 HeLa Dish/7 Results.jpg
- 180501 HeLa Dish/7 Second counting.jpg
- 180501 HeLa Dish/7.JPG
- 180501 HeLa Dish/8 First counting.jpg
- 180501 HeLa Dish/8 Results.jpg
- 180501 HeLa Dish/8 Second counting.jpg
- 180501 HeLa Dish/8.JPG
- 180501 HeLa Dish/9 First counting.jpg
- 180501 HeLa Dish/9 Results.jpg
- 180501 HeLa Dish/9 Second counting.jpg
- 180501 HeLa Dish/9.JPG
- 180501 HeLa Dish/background.JPG
- 180501 HeLa Dish/binary1.jpg
- 180501 HeLa Dish/binary10.jpg
- 180501 HeLa Dish/binary11.jpg
- 180501 HeLa Dish/binary12.jpg
- 180501 HeLa Dish/binary13.jpg
- 180501 HeLa Dish/binary14.jpg
- 180501 HeLa Dish/binary15.jpg
- 180501 HeLa Dish/binary2.jpg
- 180501 HeLa Dish/binary3.jpg
- 180501 HeLa Dish/binary4.jpg
- 180501 HeLa Dish/binary5.jpg
- 180501 HeLa Dish/binary6.jpg
- 180501 HeLa Dish/binary7.jpg
- 180501 HeLa Dish/binary8.jpg
- 180501 HeLa Dish/binary9.jpg
- 180501 HeLa Dish/Log.txt
- 180501 HeLa Dish/saved_ROI.zip
- 180501 HeLa Dish/Summary All Results HeLa Dish.txt
- 180501 HeLa Dish/Thumbs.db
