# Supplementary material for: Cell colony counter called CoCoNut
Source: PLoS One. 2018 Nov 7;13(11):e0205823. doi: 10.1371/journal.pone.0205823 (PMC6221277; doi:10.1371/journal.pone.0205823)
Supplement: S3 Datasets — It also contains a text file where results achieved by automated (CoCoNut, CAI, AutoCellSeg, and OpenCFU) and manual methods are summarized. (ZIP) [file pone.0205823.s004.zip › 180501 HeLa Dish/Log.txt]

Experiment: C:\Users\masir\Desktop\S2 Datasets\Data_samples and results\180501 HeLa Dish\
Radius: 18 pixels
 
All samples have been divided by background.jpg. Calculations are performed only for the Green channel.
 
****************************************************************************************
First counting: Round colonies with area between minimum and infinity
****************************************************************************************
Sample 1, colonies detected: 8
Sample 2, colonies detected: 15
Sample 3, colonies detected: 11
Sample 4, colonies detected: 24
Sample 5, colonies detected: 38
Sample 6, colonies detected: 26
Sample 7, colonies detected: 35
Sample 8, colonies detected: 51
Sample 9, colonies detected: 59
Sample 10, colonies detected: 100
Sample 11, colonies detected: 75
Sample 12, colonies detected: 109
Sample 13, colonies detected: 109
Sample 14, colonies detected: 121
Sample 15, colonies detected: 154
 
****************************************************************************************
Second counting: Big colonies with strange morphology
****************************************************************************************
Add to Sample 1 a total of: 0 counts
Add to Sample 2 a total of: 0 counts
Add to Sample 3 a total of: 0 counts
Add to Sample 4 a total of: 0 counts
Add to Sample 5 a total of: 0 counts
Add to Sample 6 a total of: 0 counts
Add to Sample 7 a total of: 1 counts
Add to Sample 8 a total of: 3 counts
Add to Sample 9 a total of: 2 counts
Add to Sample 10 a total of: 3 counts
Add to Sample 11 a total of: 4 counts
Add to Sample 12 a total of: 4 counts
Add to Sample 13 a total of: 2 counts
Add to Sample 14 a total of: 4 counts
Add to Sample 15 a total of: 2 counts
 
****************************************************************************************
Total counts
****************************************************************************************
Sample 1, total colonies detected: 8
Sample 2, total colonies detected: 15
Sample 3, total colonies detected: 11
Sample 4, total colonies detected: 24
Sample 5, total colonies detected: 38
Sample 6, total colonies detected: 26
Sample 7, total colonies detected: 36
Sample 8, total colonies detected: 54
Sample 9, total colonies detected: 61
Sample 10, total colonies detected: 103
Sample 11, total colonies detected: 79
Sample 12, total colonies detected: 113
Sample 13, total colonies detected: 111
Sample 14, total colonies detected: 125
Sample 15, total colonies detected: 156
