# Supplementary material for: Cell colony counter called CoCoNut
Source: PLoS One. 2018 Nov 7;13(11):e0205823. doi: 10.1371/journal.pone.0205823 (PMC6221277; doi:10.1371/journal.pone.0205823)
Supplement: S3 Datasets — It also contains a text file where results achieved by automated (CoCoNut, CAI, AutoCellSeg, and OpenCFU) and manual methods are summarized. (ZIP) [file pone.0205823.s004.zip › 180501 HeLa Dish/Summary All Results HeLa Dish.txt]

#	CoCoNut	CAI	AutoCellSeg	OpenCFU	AVG_Manual	SEM_Manual	Err_CoCo	Err_CAI	Err_AutoCellSeg	Err_OpenCFU
1	8	58	15	11	14	0	42.86	314.29	7.14	21.43
2	15	22	21	14	18.3	0.33	18.03	20.22	14.75	23.50
3	11	21	13	12	16	0.58	31.25	31.25	18.75	25.00
4	24	26	24	22	24.7	1.2	2.83	5.26	2.83	10.93
5	38	47	29	34	38.7	0.33	1.81	21.45	25.06	12.14
6	26	32	32	20	30	1	13.33	6.67	6.67	33.33
7	36	40	33	27	37	2.52	2.70	8.11	10.81	27.03
8	54	56	46	36	51.3	1.33	5.26	9.16	10.33	29.82
9	61	80	46	46	63.7	1.2	4.24	25.59	27.79	27.79
10	103	95	70	59	94.3	2.19	9.23	0.74	25.77	37.43
11	79	79	67	64	86.3	2.4	8.46	8.46	22.36	25.84
12	113	105	73	79	106	2.89	6.60	0.94	31.13	25.47
13	111	113	62	84	131	8.02	15.27	13.74	52.67	35.88
14	125	126	79	76	126.7	5.17	1.34	0.55	37.65	40.02
15	156	144	74	83	150	3.61	4.00	4.00	50.67	44.67
