# Supplementary material for: Cell colony counter called CoCoNut
Source: PLoS One. 2018 Nov 7;13(11):e0205823. doi: 10.1371/journal.pone.0205823 (PMC6221277; doi:10.1371/journal.pone.0205823)
Supplement: S4 Datasets — It also contains a text file where results achieved by automated (CoCoNut, CAI, AutoCellSeg, and OpenCFU) and manual methods are summarized. (ZIP) [file pone.0205823.s005.zip]

Archive with 81 entries (80 files):
- 180501 HeLa Flask/
- 180501 HeLa Flask/1 First counting.jpg
- 180501 HeLa Flask/1 Results.jpg
- 180501 HeLa Flask/1 Second counting.jpg
- 180501 HeLa Flask/1.JPG
- 180501 HeLa Flask/10 First counting.jpg
- 180501 HeLa Flask/10 Results.jpg
- 180501 HeLa Flask/10 Second counting.jpg
- 180501 HeLa Flask/10.JPG
- 180501 HeLa Flask/11 First counting.jpg
- 180501 HeLa Flask/11 Results.jpg
- 180501 HeLa Flask/11 Second counting.jpg
- 180501 HeLa Flask/11.JPG
- 180501 HeLa Flask/12 First counting.jpg
- 180501 HeLa Flask/12 Results.jpg
- 180501 HeLa Flask/12 Second counting.jpg
- 180501 HeLa Flask/12.JPG
- 180501 HeLa Flask/13 First counting.jpg
- 180501 HeLa Flask/13 Results.jpg
- 180501 HeLa Flask/13 Second counting.jpg
- 180501 HeLa Flask/13.JPG
- 180501 HeLa Flask/14 First counting.jpg
- 180501 HeLa Flask/14 Results.jpg
- 180501 HeLa Flask/14 Second counting.jpg
- 180501 HeLa Flask/14.JPG
- 180501 HeLa Flask/15 First counting.jpg
- 180501 HeLa Flask/15 Results.jpg
- 180501 HeLa Flask/15 Second counting.jpg
- 180501 HeLa Flask/15.JPG
- 180501 HeLa Flask/2 First counting.jpg
- 180501 HeLa Flask/2 Results.jpg
- 180501 HeLa Flask/2 Second counting.jpg
- 180501 HeLa Flask/2.JPG
- 180501 HeLa Flask/3 First counting.jpg
- 180501 HeLa Flask/3 Results.jpg
- 180501 HeLa Flask/3 Second counting.jpg
- 180501 HeLa Flask/3.JPG
- 180501 HeLa Flask/4 First counting.jpg
- 180501 HeLa Flask/4 Results.jpg
- 180501 HeLa Flask/4 Second counting.jpg
- 180501 HeLa Flask/4.JPG
- 180501 HeLa Flask/5 First counting.jpg
- 180501 HeLa Flask/5 Results.jpg
- 180501 HeLa Flask/5 Second counting.jpg
- 180501 HeLa Flask/5.JPG
- 180501 HeLa Flask/6 First counting.jpg
- 180501 HeLa Flask/6 Results.jpg
- 180501 HeLa Flask/6 Second counting.jpg
- 180501 HeLa Flask/6.JPG
- 180501 HeLa Flask/7 First counting.jpg
- 180501 HeLa Flask/7 Results.jpg
- 180501 HeLa Flask/7 Second counting.jpg
- 180501 HeLa Flask/7.JPG
- 180501 HeLa Flask/8 First counting.jpg
- 180501 HeLa Flask/8 Results.jpg
- 180501 HeLa Flask/8 Second counting.jpg
- 180501 HeLa Flask/8.JPG
- 180501 HeLa Flask/9 First counting.jpg
- 180501 HeLa Flask/9 Results.jpg
- 180501 HeLa Flask/9 Second counting.jpg
- 180501 HeLa Flask/9.JPG
- 180501 HeLa Flask/background.JPG
- 180501 HeLa Flask/binary1.jpg
- 180501 HeLa Flask/binary10.jpg
- 180501 HeLa Flask/binary11.jpg
- 180501 HeLa Flask/binary12.jpg
- 180501 HeLa Flask/binary13.jpg
- 180501 HeLa Flask/binary14.jpg
- 180501 HeLa Flask/binary15.jpg
- 180501 HeLa Flask/binary2.jpg
- 180501 HeLa Flask/binary3.jpg
- 180501 HeLa Flask/binary4.jpg
- 180501 HeLa Flask/binary5.jpg
- 180501 HeLa Flask/binary6.jpg
- 180501 HeLa Flask/binary7.jpg
- 180501 HeLa Flask/binary8.jpg
- 180501 HeLa Flask/binary9.jpg
- 180501 HeLa Flask/Log.txt
- 180501 HeLa Flask/saved_ROI.zip
- 180501 HeLa Flask/Summary All Results HeLa Flask.txt
- 180501 HeLa Flask/Thumbs.db
