# Supplementary material for: Cell colony counter called CoCoNut
Source: PLoS One. 2018 Nov 7;13(11):e0205823. doi: 10.1371/journal.pone.0205823 (PMC6221277; doi:10.1371/journal.pone.0205823)
Supplement: S4 Datasets — It also contains a text file where results achieved by automated (CoCoNut, CAI, AutoCellSeg, and OpenCFU) and manual methods are summarized. (ZIP) [file pone.0205823.s005.zip › 180501 HeLa Flask/Summary All Results HeLa Flask.txt]

#	CoCoNut	CAI	AutoCellSeg	OpenCFU	AVG_Manual	SEM_Manual	Err_CoCo	Err_CAI	Err_AutoCellSeg	Err_OpenCFU
1	35	41	31	28	34.3	0.33	2.04	19.53	9.62	18.37
2	38	44	34	37	39	0.58	2.56	12.82	12.82	5.13
3	36	51	31	30	36	1.53	0.00	41.67	13.89	16.67
4	90	89	76	70	87.3	0.67	3.09	1.95	12.94	19.82
5	97	85	76	60	82	2.31	18.29	3.66	7.32	26.83
6	86	97	60	66	74	1	16.22	31.08	18.92	10.81
7	172	158	135	111	157.7	4.81	9.07	0.19	14.39	29.61
8	178	163	142	135	168	3.79	5.95	2.98	15.48	19.64
9	158	145	129	120	160	6.66	1.25	9.38	19.38	25.00
10	271	222	211	205	286.3	5.36	5.34	22.46	26.30	28.40
11	284	235	218	184	283.7	6.44	0.11	17.17	23.16	35.14
12	248	213	203	164	238.3	4.48	4.07	10.62	14.81	31.18
13	390	305	298	246	403.7	4.81	3.39	24.45	26.18	39.06
14	378	310	270	241	400	6.03	5.50	22.50	32.50	39.75
15	384	308	262	244	402.7	9.21	4.64	23.52	34.94	39.41
