# Supplementary material for: Cell colony counter called CoCoNut
Source: PLoS One. 2018 Nov 7;13(11):e0205823. doi: 10.1371/journal.pone.0205823 (PMC6221277; doi:10.1371/journal.pone.0205823)
Supplement: S1 Comparison to others — (ZIP) [file pone.0205823.s007.zip]

Archive with 224 entries (212 files):
- S1 Comparison to others/
- S1 Comparison to others/AutoCellSeg/
- S1 Comparison to others/AutoCellSeg/171214 V79 Dish/
- S1 Comparison to others/AutoCellSeg/171214 V79 Dish/10_mask.jpg
- S1 Comparison to others/AutoCellSeg/171214 V79 Dish/10_seg.jpg
- S1 Comparison to others/AutoCellSeg/171214 V79 Dish/11_mask.jpg
- S1 Comparison to others/AutoCellSeg/171214 V79 Dish/11_seg.jpg
- S1 Comparison to others/AutoCellSeg/171214 V79 Dish/12_mask.jpg
- S1 Comparison to others/AutoCellSeg/171214 V79 Dish/12_seg.jpg
- S1 Comparison to others/AutoCellSeg/171214 V79 Dish/13_mask.jpg
- S1 Comparison to others/AutoCellSeg/171214 V79 Dish/13_seg.jpg
- S1 Comparison to others/AutoCellSeg/171214 V79 Dish/14_mask.jpg
- S1 Comparison to others/AutoCellSeg/171214 V79 Dish/14_seg.jpg
- S1 Comparison to others/AutoCellSeg/171214 V79 Dish/15_mask.jpg
- S1 Comparison to others/AutoCellSeg/171214 V79 Dish/15_seg.jpg
- S1 Comparison to others/AutoCellSeg/171214 V79 Dish/1_mask.jpg
- S1 Comparison to others/AutoCellSeg/171214 V79 Dish/1_seg.jpg
- S1 Comparison to others/AutoCellSeg/171214 V79 Dish/2_mask.jpg
- S1 Comparison to others/AutoCellSeg/171214 V79 Dish/2_seg.jpg
- S1 Comparison to others/AutoCellSeg/171214 V79 Dish/3_mask.jpg
- S1 Comparison to others/AutoCellSeg/171214 V79 Dish/3_seg.jpg
- S1 Comparison to others/AutoCellSeg/171214 V79 Dish/4_mask.jpg
- S1 Comparison to others/AutoCellSeg/171214 V79 Dish/4_seg.jpg
- S1 Comparison to others/AutoCellSeg/171214 V79 Dish/5_mask.jpg
- S1 Comparison to others/AutoCellSeg/171214 V79 Dish/5_seg.jpg
- S1 Comparison to others/AutoCellSeg/171214 V79 Dish/6_mask.jpg
- S1 Comparison to others/AutoCellSeg/171214 V79 Dish/6_seg.jpg
- S1 Comparison to others/AutoCellSeg/171214 V79 Dish/7_mask.jpg
- S1 Comparison to others/AutoCellSeg/171214 V79 Dish/7_seg.jpg
- S1 Comparison to others/AutoCellSeg/171214 V79 Dish/8_mask.jpg
- S1 Comparison to others/AutoCellSeg/171214 V79 Dish/8_seg.jpg
- S1 Comparison to others/AutoCellSeg/171214 V79 Dish/9_mask.jpg
- S1 Comparison to others/AutoCellSeg/171214 V79 Dish/9_seg.jpg
- S1 Comparison to others/AutoCellSeg/171214 V79 Dish/BacteriaColonySegFull.csv
- S1 Comparison to others/AutoCellSeg/171214 V79 Dish/BacteriaColonySegSummary.csv
- S1 Comparison to others/AutoCellSeg/171214 V79 Dish/BacteriaColonySegSummary.txt
- S1 Comparison to others/AutoCellSeg/171214 V79 Flask/
- S1 Comparison to others/AutoCellSeg/171214 V79 Flask/10_mask.jpg
- S1 Comparison to others/AutoCellSeg/171214 V79 Flask/10_seg.jpg
- S1 Comparison to others/AutoCellSeg/171214 V79 Flask/11_mask.jpg
- S1 Comparison to others/AutoCellSeg/171214 V79 Flask/11_seg.jpg
- S1 Comparison to others/AutoCellSeg/171214 V79 Flask/12_mask.jpg
- S1 Comparison to others/AutoCellSeg/171214 V79 Flask/12_seg.jpg
- S1 Comparison to others/AutoCellSeg/171214 V79 Flask/13_mask.jpg
- S1 Comparison to others/AutoCellSeg/171214 V79 Flask/13_seg.jpg
- S1 Comparison to others/AutoCellSeg/171214 V79 Flask/14_mask.jpg
- S1 Comparison to others/AutoCellSeg/171214 V79 Flask/14_seg.jpg
- S1 Comparison to others/AutoCellSeg/171214 V79 Flask/15_mask.jpg
- S1 Comparison to others/AutoCellSeg/171214 V79 Flask/15_seg.jpg
- S1 Comparison to others/AutoCellSeg/171214 V79 Flask/1_mask.jpg
- S1 Comparison to others/AutoCellSeg/171214 V79 Flask/1_seg.jpg
- S1 Comparison to others/AutoCellSeg/171214 V79 Flask/2_mask.jpg
- S1 Comparison to others/AutoCellSeg/171214 V79 Flask/2_seg.jpg
- S1 Comparison to others/AutoCellSeg/171214 V79 Flask/3_mask.jpg
- S1 Comparison to others/AutoCellSeg/171214 V79 Flask/3_seg.jpg
- S1 Comparison to others/AutoCellSeg/171214 V79 Flask/4_mask.jpg
- S1 Comparison to others/AutoCellSeg/171214 V79 Flask/4_seg.jpg
- S1 Comparison to others/AutoCellSeg/171214 V79 Flask/5_mask.jpg
- S1 Comparison to others/AutoCellSeg/171214 V79 Flask/5_seg.jpg
- S1 Comparison to others/AutoCellSeg/171214 V79 Flask/6_mask.jpg
- S1 Comparison to others/AutoCellSeg/171214 V79 Flask/6_seg.jpg
- S1 Comparison to others/AutoCellSeg/171214 V79 Flask/7_mask.jpg
- S1 Comparison to others/AutoCellSeg/171214 V79 Flask/7_seg.jpg
- S1 Comparison to others/AutoCellSeg/171214 V79 Flask/8_mask.jpg
- S1 Comparison to others/AutoCellSeg/171214 V79 Flask/8_seg.jpg
- S1 Comparison to others/AutoCellSeg/171214 V79 Flask/9_mask.jpg
- S1 Comparison to others/AutoCellSeg/171214 V79 Flask/9_seg.jpg
- S1 Comparison to others/AutoCellSeg/171214 V79 Flask/BacteriaColonySegFull.csv
- S1 Comparison to others/AutoCellSeg/171214 V79 Flask/BacteriaColonySegSummary.csv
- S1 Comparison to others/AutoCellSeg/171214 V79 Flask/BacteriaColonySegSummary.txt
- S1 Comparison to others/AutoCellSeg/180501 HeLa Dish/
- S1 Comparison to others/AutoCellSeg/180501 HeLa Dish/10_mask.jpg
- S1 Comparison to others/AutoCellSeg/180501 HeLa Dish/10_seg.jpg
- S1 Comparison to others/AutoCellSeg/180501 HeLa Dish/11_mask.jpg
- S1 Comparison to others/AutoCellSeg/180501 HeLa Dish/11_seg.jpg
- S1 Comparison to others/AutoCellSeg/180501 HeLa Dish/12_mask.jpg
- S1 Comparison to others/AutoCellSeg/180501 HeLa Dish/12_seg.jpg
- S1 Comparison to others/AutoCellSeg/180501 HeLa Dish/13_mask.jpg
- S1 Comparison to others/AutoCellSeg/180501 HeLa Dish/13_seg.jpg
- S1 Comparison to others/AutoCellSeg/180501 HeLa Dish/14_mask.jpg
- S1 Comparison to others/AutoCellSeg/180501 HeLa Dish/14_seg.jpg
- S1 Comparison to others/AutoCellSeg/180501 HeLa Dish/15_mask.jpg
- S1 Comparison to others/AutoCellSeg/180501 HeLa Dish/15_seg.jpg
- S1 Comparison to others/AutoCellSeg/180501 HeLa Dish/1_mask.jpg
- S1 Comparison to others/AutoCellSeg/180501 HeLa Dish/1_seg.jpg
- S1 Comparison to others/AutoCellSeg/180501 HeLa Dish/2_mask.jpg
- S1 Comparison to others/AutoCellSeg/180501 HeLa Dish/2_seg.jpg
- S1 Comparison to others/AutoCellSeg/180501 HeLa Dish/3_mask.jpg
- S1 Comparison to others/AutoCellSeg/180501 HeLa Dish/3_seg.jpg
- S1 Comparison to others/AutoCellSeg/180501 HeLa Dish/4_mask.jpg
- S1 Comparison to others/AutoCellSeg/180501 HeLa Dish/4_seg.jpg
- S1 Comparison to others/AutoCellSeg/180501 HeLa Dish/5_mask.jpg
- S1 Comparison to others/AutoCellSeg/180501 HeLa Dish/5_seg.jpg
- S1 Comparison to others/AutoCellSeg/180501 HeLa Dish/6_mask.jpg
- S1 Comparison to others/AutoCellSeg/180501 HeLa Dish/6_seg.jpg
- S1 Comparison to others/AutoCellSeg/180501 HeLa Dish/7_mask.jpg
- S1 Comparison to others/AutoCellSeg/180501 HeLa Dish/7_seg.jpg
- S1 Comparison to others/AutoCellSeg/180501 HeLa Dish/8_mask.jpg
- S1 Comparison to others/AutoCellSeg/180501 HeLa Dish/8_seg.jpg
- S1 Comparison to others/AutoCellSeg/180501 HeLa Dish/9_mask.jpg
- S1 Comparison to others/AutoCellSeg/180501 HeLa Dish/9_seg.jpg
- S1 Comparison to others/AutoCellSeg/180501 HeLa Dish/BacteriaColonySegFull.csv
- S1 Comparison to others/AutoCellSeg/180501 HeLa Dish/BacteriaColonySegSummary.csv
- S1 Comparison to others/AutoCellSeg/180501 HeLa Dish/BacteriaColonySegSummary.txt
- S1 Comparison to others/AutoCellSeg/180501 HeLa Flask/
- S1 Comparison to others/AutoCellSeg/180501 HeLa Flask/10_mask.jpg
- S1 Comparison to others/AutoCellSeg/180501 HeLa Flask/10_seg.jpg
- S1 Comparison to others/AutoCellSeg/180501 HeLa Flask/11_mask.jpg
- S1 Comparison to others/AutoCellSeg/180501 HeLa Flask/11_seg.jpg
- S1 Comparison to others/AutoCellSeg/180501 HeLa Flask/12_mask.jpg
- S1 Comparison to others/AutoCellSeg/180501 HeLa Flask/12_seg.jpg
- S1 Comparison to others/AutoCellSeg/180501 HeLa Flask/13_mask.jpg
- S1 Comparison to others/AutoCellSeg/180501 HeLa Flask/13_seg.jpg
- S1 Comparison to others/AutoCellSeg/180501 HeLa Flask/14_mask.jpg
- S1 Comparison to others/AutoCellSeg/180501 HeLa Flask/14_seg.jpg
- S1 Comparison to others/AutoCellSeg/180501 HeLa Flask/15_mask.jpg
- S1 Comparison to others/AutoCellSeg/180501 HeLa Flask/15_seg.jpg
- S1 Comparison to others/AutoCellSeg/180501 HeLa Flask/1_mask.jpg
- S1 Comparison to others/AutoCellSeg/180501 HeLa Flask/1_seg.jpg
- S1 Comparison to others/AutoCellSeg/180501 HeLa Flask/2_mask.jpg
- S1 Comparison to others/AutoCellSeg/180501 HeLa Flask/2_seg.jpg
- S1 Comparison to others/AutoCellSeg/180501 HeLa Flask/3_mask.jpg
- S1 Comparison to others/AutoCellSeg/180501 HeLa Flask/3_seg.jpg
- S1 Comparison to others/AutoCellSeg/180501 HeLa Flask/4_mask.jpg
- S1 Comparison to others/AutoCellSeg/180501 HeLa Flask/4_seg.jpg
- S1 Comparison to others/AutoCellSeg/180501 HeLa Flask/5_mask.jpg
- S1 Comparison to others/AutoCellSeg/180501 HeLa Flask/5_seg.jpg
- S1 Comparison to others/AutoCellSeg/180501 HeLa Flask/6_mask.jpg
- S1 Comparison to others/AutoCellSeg/180501 HeLa Flask/6_seg.jpg
- S1 Comparison to others/AutoCellSeg/180501 HeLa Flask/7_mask.jpg
- S1 Comparison to others/AutoCellSeg/180501 HeLa Flask/7_seg.jpg
- S1 Comparison to others/AutoCellSeg/180501 HeLa Flask/8_mask.jpg
- S1 Comparison to others/AutoCellSeg/180501 HeLa Flask/8_seg.jpg
- S1 Comparison to others/AutoCellSeg/180501 HeLa Flask/9_mask.jpg
- S1 Comparison to others/AutoCellSeg/180501 HeLa Flask/9_seg.jpg
- S1 Comparison to others/AutoCellSeg/180501 HeLa Flask/BacteriaColonySegFull.csv
- S1 Comparison to others/AutoCellSeg/180501 HeLa Flask/BacteriaColonySegSummary.csv
- S1 Comparison to others/AutoCellSeg/180501 HeLa Flask/BacteriaColonySegSummary.txt
- S1 Comparison to others/AutoCellSeg/README.txt
- S1 Comparison to others/CAI/
- S1 Comparison to others/CAI/171214 V79 Dish/
- S1 Comparison to others/CAI/171214 V79 Dish/0 ROI_large.roi
- S1 Comparison to others/CAI/171214 V79 Dish/1 Results.jpg
- S1 Comparison to others/CAI/171214 V79 Dish/10 Results.jpg
- S1 Comparison to others/CAI/171214 V79 Dish/11 Results.jpg
- S1 Comparison to others/CAI/171214 V79 Dish/12 Results.jpg
- S1 Comparison to others/CAI/171214 V79 Dish/13 Results.jpg
- S1 Comparison to others/CAI/171214 V79 Dish/14 Results.jpg
- S1 Comparison to others/CAI/171214 V79 Dish/15 Results.jpg
- S1 Comparison to others/CAI/171214 V79 Dish/2 Results.jpg
- S1 Comparison to others/CAI/171214 V79 Dish/3 Results.jpg
- S1 Comparison to others/CAI/171214 V79 Dish/4 Results.jpg
- S1 Comparison to others/CAI/171214 V79 Dish/5 Results.jpg
- S1 Comparison to others/CAI/171214 V79 Dish/6 Results.jpg
- S1 Comparison to others/CAI/171214 V79 Dish/7 Results.jpg
- S1 Comparison to others/CAI/171214 V79 Dish/8 Results.jpg
- S1 Comparison to others/CAI/171214 V79 Dish/9 Results.jpg
- S1 Comparison to others/CAI/171214 V79 Dish/README.txt
- S1 Comparison to others/CAI/171214 V79 Dish/Summary.csv
- S1 Comparison to others/CAI/171214 V79 Flask/
- S1 Comparison to others/CAI/171214 V79 Flask/0 ROI_large.roi
- S1 Comparison to others/CAI/171214 V79 Flask/1 Results.jpg
- S1 Comparison to others/CAI/171214 V79 Flask/10 Results.jpg
- S1 Comparison to others/CAI/171214 V79 Flask/11 Results.jpg
- S1 Comparison to others/CAI/171214 V79 Flask/12 Results.jpg
- S1 Comparison to others/CAI/171214 V79 Flask/13 Results.jpg
- S1 Comparison to others/CAI/171214 V79 Flask/14 Results.jpg
- S1 Comparison to others/CAI/171214 V79 Flask/15 Results.jpg
- S1 Comparison to others/CAI/171214 V79 Flask/2 Results.jpg
- S1 Comparison to others/CAI/171214 V79 Flask/3 Results.jpg
- S1 Comparison to others/CAI/171214 V79 Flask/4 Results.jpg
- S1 Comparison to others/CAI/171214 V79 Flask/5 Results.jpg
- S1 Comparison to others/CAI/171214 V79 Flask/6 Results.jpg
- S1 Comparison to others/CAI/171214 V79 Flask/7 Results.jpg
- S1 Comparison to others/CAI/171214 V79 Flask/8 Results.jpg
- S1 Comparison to others/CAI/171214 V79 Flask/9 Results.jpg
- S1 Comparison to others/CAI/171214 V79 Flask/README.txt
- S1 Comparison to others/CAI/171214 V79 Flask/Summary.csv
- S1 Comparison to others/CAI/171214 V79 Flask/Thumbs.db
- S1 Comparison to others/CAI/180501 HeLa Dish/
- S1 Comparison to others/CAI/180501 HeLa Dish/0 ROI_large.roi
- S1 Comparison to others/CAI/180501 HeLa Dish/1 Results.jpg
- S1 Comparison to others/CAI/180501 HeLa Dish/10 Results.jpg
- S1 Comparison to others/CAI/180501 HeLa Dish/11 Results.jpg
- S1 Comparison to others/CAI/180501 HeLa Dish/12 Results.jpg
- S1 Comparison to others/CAI/180501 HeLa Dish/13 Results.jpg
- S1 Comparison to others/CAI/180501 HeLa Dish/14 Results.jpg
- S1 Comparison to others/CAI/180501 HeLa Dish/15 Results.jpg
- S1 Comparison to others/CAI/180501 HeLa Dish/2 Results.jpg
- S1 Comparison to others/CAI/180501 HeLa Dish/3 Results.jpg
- S1 Comparison to others/CAI/180501 HeLa Dish/4 Results.jpg
- S1 Comparison to others/CAI/180501 HeLa Dish/5 Results.jpg
- S1 Comparison to others/CAI/180501 HeLa Dish/6 Results.jpg
- S1 Comparison to others/CAI/180501 HeLa Dish/7 Results.jpg
- S1 Comparison to others/CAI/180501 HeLa Dish/8 Results.jpg
- S1 Comparison to others/CAI/180501 HeLa Dish/9 Results.jpg
- S1 Comparison to others/CAI/180501 HeLa Dish/README.txt
- S1 Comparison to others/CAI/180501 HeLa Dish/Summary.csv
- S1 Comparison to others/CAI/180501 HeLa Dish/Thumbs.db
- S1 Comparison to others/CAI/180501 HeLa Flask/
- S1 Comparison to others/CAI/180501 HeLa Flask/0 ROI_large.roi
- S1 Comparison to others/CAI/180501 HeLa Flask/1 Results.jpg
- S1 Comparison to others/CAI/180501 HeLa Flask/10 Results.jpg
- S1 Comparison to others/CAI/180501 HeLa Flask/11 Results.jpg
- S1 Comparison to others/CAI/180501 HeLa Flask/12 Results.jpg
- S1 Comparison to others/CAI/180501 HeLa Flask/13 Results.jpg
- S1 Comparison to others/CAI/180501 HeLa Flask/14 Results.jpg
- S1 Comparison to others/CAI/180501 HeLa Flask/15 Results.jpg
- S1 Comparison to others/CAI/180501 HeLa Flask/2 Results.jpg
- S1 Comparison to others/CAI/180501 HeLa Flask/3 Results.jpg
- S1 Comparison to others/CAI/180501 HeLa Flask/4 Results.jpg
- S1 Comparison to others/CAI/180501 HeLa Flask/5 Results.jpg
- S1 Comparison to others/CAI/180501 HeLa Flask/6 Results.jpg
- S1 Comparison to others/CAI/180501 HeLa Flask/7 Results.jpg
- S1 Comparison to others/CAI/180501 HeLa Flask/8 Results.jpg
- S1 Comparison to others/CAI/180501 HeLa Flask/9 Results.jpg
- S1 Comparison to others/CAI/180501 HeLa Flask/README.txt
- S1 Comparison to others/CAI/180501 HeLa Flask/Summary.csv
- S1 Comparison to others/OpenCFU/
- S1 Comparison to others/OpenCFU/HeLa dish_summary.csv
- S1 Comparison to others/OpenCFU/HeLa flask_summary.csv
- S1 Comparison to others/OpenCFU/README.txt
- S1 Comparison to others/OpenCFU/V79 dish_summary.csv
- S1 Comparison to others/OpenCFU/V79 flask_summary.csv
