# Supplementary material for: Cell colony counter called CoCoNut
Source: PLoS One. 2018 Nov 7;13(11):e0205823. doi: 10.1371/journal.pone.0205823 (PMC6221277; doi:10.1371/journal.pone.0205823)
Supplement: S1 Comparison to others — (ZIP) [file pone.0205823.s007.zip › S1 Comparison to others/AutoCellSeg/171214 V79 Dish/BacteriaColonySegFull.csv]

ExperimentNumber	ColonyID	Size	MinorAxisLength	Eccentricity	MeanIntensity	Radius	Type
1	1	6876	91.2722023355536	0.310648215091827	0.45983314022343	46.783531048861	3
1	2	8375	98.8417958457411	0.402817525871774	0.378642325562265	51.6318244572981	3
1	3	7860	98.0827053009313	0.297312612370538	0.337552485297109	50.0191533855242	3
1	4	4818	75.9098831694646	0.365364075333137	0.388168450038709	39.1614227478204	3
1	5	7671	96.9775641151291	0.274321704763872	0.398428053421477	49.4141188013695	3
1	6	8675	100.857807103036	0.398971034358344	0.379426012813491	52.5484372997369	3
1	7	8963	103.644166928877	0.342002693619937	0.383222854655919	53.4135891872594	3
1	8	7340	95.5432086001969	0.219920050864525	0.376876768677613	48.336265521749	3
1	9	4300	65.8665701520336	0.618932614770218	0.402540201165994	36.9963851016596	3
1	10	433	21.5321787034345	0.553331781244774	0.540059422696416	11.7400247324093	3
1	11	2639	49.7093479945769	0.6829037906408	0.68916558885211	28.9830948940762	3
1	12	805	30.6131500079159	0.466192728189856	0.680221754530055	16.0074813252414	3
1	13	2334	49.7920566049382	0.615370961598296	0.684729982696796	27.2568390381748	3
1	14	645	28.7426431436589	0	0.684357315224125	14.3286383368604	3
2	1	2148	36.062595736111	0.882790172906834	0.692071776274948	26.1482243282939	3
2	2	7640	93.3889457264328	0.445694056233424	0.390783350172989	49.314171699869	3
2	3	9988	108.093229476375	0.402495345960652	0.438327162185258	56.3850968182524	3
2	4	5344	80.9142176542392	0.276920776554638	0.468601721994606	41.2437635499742	3
2	5	7668	96.4736950319984	0.305214486101399	0.381334520007196	49.4044553381302	3
2	6	7146	94.8804416710713	0.169902906287209	0.436598890640163	47.6932117462157	3
2	7	1075	36.1371204285596	0.307458696796584	0.694473004215966	18.4981925508298	3
2	8	1040	35.9843270726548	0.22095455333335	0.697478070175439	18.1945673658689	3
2	9	979	24.9160782653298	0.869783276315815	0.667712010704321	17.6529141666165	3
2	10	2619	55.9611559101388	0.593504306701496	0.676632079115949	28.8730599679935	3
2	11	1734	35.2980219869304	0.858599537401298	0.683085790215637	23.4936021640508	3
3	1	4483	72.3898628358755	0.40104110232202	0.406918408007382	37.7754314305202	3
3	2	7280	94.9580151061503	0.235181834308451	0.410264702489102	48.1383004625007	3
3	3	9283	106.335206100296	0.293053224436378	0.359464977467063	54.3587221469023	3
3	4	5963	85.0826593857176	0.306491932108317	0.404047619990808	43.566981204967	3
3	5	7731	86.4544457311527	0.65779574107701	0.395526616604043	49.6069927539141	3
3	6	1354	27.5661492929768	0.899863060509466	0.675614588058311	20.7603368443976	3
3	7	971	26.3858634629167	0.847146219487859	0.677543782825289	17.5806399054318	3
3	8	2159	36.4678275399485	0.884526084193915	0.688064003578998	26.2150919180308	3
3	9	3350	61.6495032041938	0.584216204203485	0.694505425627783	32.6548330070098	3
3	10	1338	34.4212719884625	0.728697308405836	0.698317699076837	20.6373115427837	3
4	1	3540	55.8441988080757	0.737157826079792	0.495016197943565	33.5680949279315	3
4	2	6282	83.6823964339621	0.506176964759953	0.418775095885797	44.7171410647704	3
4	3	6637	90.1461837969052	0.278014306071034	0.376677878609674	45.9632757166177	3
4	4	4008	49.7512601701825	0.879969469586109	0.404511613891331	35.7181469819563	3
4	5	733	27.2696788783097	0.684169904464893	0.343354256971502	15.2748534059322	3
4	6	2560	38.6202602767108	0.898789555315531	0.379287136426594	28.5459858584443	3
4	7	3798	56.6508464146938	0.759718853689242	0.375767826483976	34.7698281233318	3
4	8	3940	56.0587029426252	0.805287171342867	0.289097543484681	35.4138525377307	3
4	9	6440	88.1856856368719	0.319267190258788	0.317842948331927	45.2759943791808	3
4	10	3185	62.1234642223176	0.31460722291815	0.405678452928156	31.8404928902706	3
4	11	7145	93.5306469902842	0.277602887823401	0.296521015994371	47.6898745729446	3
4	12	12088	111.609570770565	0.615823076486431	0.26159067118142	62.0300725792713	3
4	13	8996	105.826328418766	0.227768518960746	0.254995756809117	53.5118280019416	3
4	14	13830	120.566407216059	0.578923431059873	0.237410743435823	66.3492707263752	3
4	15	5085	76.3759265625312	0.436550353049597	0.30284171848656	40.2318999208908	3
4	16	4984	75.0390966999975	0.479895073574905	0.305540610841117	39.8303461288	3
4	17	6657	88.7508668218541	0.376763111421996	0.296014817052591	46.0324767129197	3
4	18	1931	41.0835929374946	0.74574086694502	0.503727633838337	24.7922647255328	3
4	19	2275	50.223459461728	0.503207077542317	0.320770752792914	26.9101280388653	3
4	20	6772	90.0042974073262	0.350779889679347	0.329276653255297	46.4283808595199	3
4	21	5592	83.0596493981994	0.261212431296411	0.272627794356006	42.1899144765637	3
4	22	6618	90.9780467854459	0.195833904820256	0.324194319362368	45.8974381285527	3
4	23	13804	100.211170628004	0.834697678426377	0.308740049654405	66.2868740315988	3
4	24	6790	88.6901789576003	0.418307715747834	0.256769977031563	46.4900433123904	3
4	25	8509	100.72056859429	0.353295472038537	0.274829421284097	52.0432399216063	3
4	26	5478	81.2044837100982	0.328386730904464	0.317338859340661	41.7576526700772	3
4	27	14039	110.811445078912	0.737312736671714	0.30166696296565	66.8487284257093	3
4	28	3552	56.9506325102773	0.775727410608417	0.417134586109654	33.6249418694639	3
4	29	5555	79.4780536818202	0.485002613844269	0.357674326989486	42.0501060373331	3
4	30	7702	95.5582339395906	0.377155379464105	0.28121486594481	49.5138641532607	3
5	1	13028	103.481797400129	0.894245468061656	0.419277836072431	64.3967483433941	3
5	2	4467	72.4960622583742	0.388429839919325	0.448739474092063	37.7079601885728	3
5	3	9720	83.0074996933491	0.866338018359491	0.445487948265729	55.6234850913393	3
5	4	8794	103.084003827552	0.317384165364754	0.361732962284473	52.9076283639728	3
5	5	7383	72.5084681483424	0.892355296906226	0.461425713660576	48.4776431945173	3
5	6	4940	77.2347479049932	0.321540476213636	0.347249410508519	39.6541402346328	3
5	7	5993	86.9129475758279	0.147351785138672	0.429827931121107	43.6764369872298	3
5	8	4463	66.9925418397744	0.623042496041861	0.333638241659752	37.6910735060473	3
5	9	4745	76.8384515798023	0.219633100666603	0.425151402864786	38.863612929604	3
5	10	5409	81.7119556318548	0.25173744695895	0.390304925246689	41.4938329679017	3
5	11	8332	100.973947262347	0.279805736585009	0.355629757904119	51.4991065134468	3
5	12	9787	107.202355455012	0.387857338891978	0.313606185374858	55.8148623225101	3
5	13	5908	83.7072880809934	0.369672314546994	0.345837177379153	43.3655947448416	3
5	14	9277	88.6120613049284	0.75179581550699	0.292212395774969	54.3411521236625	3
5	15	6208	85.8679889249503	0.365016467789361	0.304121056134586	44.4529838529313	3
5	16	8622	103.81157204792	0.194679245574808	0.30478796893202	52.3876687654322	3
5	17	3410	63.2136543738038	0.397595347290994	0.456991395701074	32.9459665495904	3
5	18	8085	95.6631371819683	0.460406595780717	0.326233290519005	50.7300249339181	3
5	19	8501	101.601537957661	0.303099607444949	0.305608519230445	52.0187691362301	3
5	20	8556	97.9604862907357	0.480221715949486	0.262762074297839	52.1867740542421	3
5	21	2490	45.5006083844264	0.759485381106397	0.459758815481709	28.1530036869539	3
5	22	5648	82.7834341863382	0.309041350633748	0.3326087421785	42.4006395843984	3
5	23	6962	93.032116634066	0.21913388801148	0.322797067913413	47.0751890873691	3
5	24	2931	51.9437066893402	0.698389621742408	0.376719493403218	30.544496663142	3
6	1	4517	75.2673162817118	0.245087177905552	0.47646226597336	37.9184091951678	3
6	2	6686	90.8508496664686	0.248081313963283	0.408127372448157	46.132633775071	3
6	3	7706	94.7252347814628	0.428487781167862	0.410790814510835	49.5267198886853	3
6	4	1387	38.2735742371448	0.600358162368956	0.430571172362279	21.0118017346661	3
6	5	7903	98.3611837418789	0.27976778683931	0.364331999174198	50.155787607319	3
6	6	2961	41.7043560441995	0.894228724042573	0.352505002708338	30.7004164953866	3
6	7	1733	38.6939901453885	0.764596524960302	0.408282756272648	23.4868267919808	3
6	8	746	30.3503532019328	0.260067926902381	0.538699471976117	15.4097104156148	3
6	9	3573	64.6994714872608	0.395636689131508	0.414181305931762	33.724193442315	3
6	10	6319	82.530238145637	0.536472731666511	0.399379876632887	44.8486362200165	3
6	11	8808	103.529896708295	0.295643022038193	0.33559833543417	52.9497259436423	3
6	12	5422	80.6458273417717	0.370222259389188	0.30664084253033	41.543666218673	3
6	13	13195	113.67091334391	0.65588915227862	0.378274319051848	64.8081703814814	3
6	14	928	28.9313236131285	0.713864864548838	0.562870140414556	17.1869594279662	3
6	15	6489	86.7017837407693	0.420393035745662	0.251818440668186	45.4479136093904	3
6	16	7509	94.8659762593999	0.340485602884834	0.23752881583651	48.8895585514339	3
6	17	6100	84.6927917875586	0.420083542415802	0.321323736433403	44.0646151205377	3
6	18	7786	98.8384264696465	0.174543317025547	0.305502169175019	49.7831374445906	3
6	19	2239	50.065887115243	0.501416623415932	0.372615148977024	26.6963637067955	3
6	20	7897	98.9251771845413	0.232898909177618	0.320460766159316	50.1367447207474	3
6	21	6610	89.5175729545419	0.309171814332223	0.311337644214048	45.8696887680182	3
6	22	8194	98.5347255755854	0.368274339614633	0.277946433340522	51.0708449841001	3
6	23	6902	90.4398439447384	0.368125034911957	0.300670005321836	46.871898131402	3
6	24	7391	96.1927724691478	0.232703292362461	0.318220370586222	48.503900552269	3
7	1	8065	96.829751748375	0.438699248973309	0.359477255540492	50.667240225537	3
7	2	6743	89.7238676628244	0.379947674283503	0.382438931378573	46.328863169058	3
7	3	3563	65.0759593837774	0.373396433339456	0.326754987925349	33.6769672695278	3
7	4	6372	86.6996160251207	0.405934999605008	0.30192661230797	45.0363252804124	3
7	5	6201	87.9276978699043	0.206829698113602	0.338880116819158	44.4279146958946	3
7	6	4440	72.0597300586494	0.398794267428723	0.29190797940798	37.5938278798	3
7	7	7456	95.4824438490015	0.281350093655297	0.299027186600953	48.7167169602627	3
7	8	7118	92.5497475606991	0.32876064041992	0.223825836989646	47.5996824554137	3
7	9	5919	84.788660703331	0.304727516756166	0.237489997753553	43.4059467852258	3
7	10	5843	85.9618350748009	0.123976983507434	0.255990543770792	43.1263801515023	3
7	11	5855	85.2933435577719	0.224890782248473	0.241951558262404	43.1706426128462	3
7	12	3283	64.1721616178218	0.182466956216654	0.342999066118166	32.3266354008793	3
7	13	6944	93.2589271056351	0.183784744132645	0.345547741429078	47.0142940993507	3
7	14	6857	87.7260310848607	0.474820935520842	0.209121343874149	46.7188494032361	3
7	15	5294	80.5022978159903	0.280399825545575	0.267013351212447	41.0503658626447	3
7	16	4232	69.3389390374645	0.455361660297386	0.267049585575104	36.7026897969318	3
7	17	5376	80.4954188112347	0.327153081477125	0.267891381312138	41.3670635666113	3
7	18	9412	104.973974922478	0.394904140186337	0.274759425657215	54.7351134899877	3
7	19	4954	76.7842221156899	0.358202818870973	0.195392667485925	39.7102905574172	3
7	20	4195	64.8473679863094	0.622455203631963	0.328976803887411	36.5418933902035	3
7	21	4945	75.2771893416923	0.439094102733982	0.236918743541594	39.6742030440291	3
7	22	3385	64.1549151240549	0.302144260794873	0.281299203012645	32.8249747103045	3
7	23	7686	97.8065846096131	0.21399167010729	0.218068101557566	49.4624077983332	3
7	24	2094	48.2003398706421	0.49580592344516	0.289400904730417	25.8174534311356	3
7	25	4963	77.8637244106318	0.29161205102386	0.301803123332439	39.7463453053253	3
7	26	3330	63.4499823485278	0.319688528293383	0.244775269775269	32.5572099694065	3
7	27	6867	90.8040671642363	0.335283111565196	0.223829287066509	46.7529035293434	3
7	28	6031	75.4231423869119	0.775519639425942	0.356887764863226	43.8146884454796	3
7	29	2082	47.4201991945919	0.55537369270428	0.380766327812437	25.7433716329981	3
7	30	2930	58.9593734732034	0.367966102235191	0.248016914825789	30.5392856255432	3
7	31	7521	96.5170565949118	0.233871311022124	0.209713534703567	48.9286077258314	3
7	32	4167	58.5256254489036	0.778159121785111	0.274451010952091	36.4197377218433	3
7	33	5076	79.380170773195	0.228322625157892	0.254349275625869	40.1962807019371	3
7	34	1806	46.9050333100579	0.296230600272185	0.240494140411083	23.9763978622296	3
7	35	2885	48.2717765726131	0.779265182562857	0.360563353457635	30.3038614971795	3
7	36	4033	69.5182798437944	0.343986224340291	0.256141639169161	35.8293702286159	3
7	37	4426	66.8824344987981	0.61644301247664	0.238148825869115	37.5345115360445	3
7	38	5754	85.5378266374122	0.160202082663677	0.232605984561146	42.7966714254921	3
7	39	6237	85.5304872789144	0.412881090739203	0.346862132576416	44.5566915303224	3
7	40	4445	72.2990667285057	0.394944443046508	0.235425654210804	37.6149896196576	3
7	41	7431	94.3770734309802	0.368173472948609	0.312906579357932	48.6349747016666	3
7	42	5170	78.1588415328626	0.375418844306495	0.257504729313239	40.566761166874	3
8	1	6650	90.666940964215	0.244528042632446	0.305169172932329	46.0082682039023	3
8	2	9703	89.0161557379471	0.77641746747997	0.334714063233594	55.5748218678326	3
8	3	10322	98.5471305640487	0.676127397576395	0.286743256044264	57.3201068141807	3
8	4	3750	61.5750711998389	0.635320179913082	0.438474074074076	34.5494149471335	3
8	5	7222	93.8512298053395	0.291221779120038	0.30272777623927	47.9461572810516	3
8	6	5608	81.2044104063419	0.387797315871865	0.296017593913459	42.2502288954592	3
8	7	5557	80.7303881950071	0.391587944813897	0.314654689780657	42.0576751321721	3
8	8	4455	73.9996240485573	0.270043913606015	0.285420875420876	37.657277423478	3
8	9	6463	88.2222200778721	0.326414793302867	0.287359241494318	45.3567723102718	3
8	10	6508	89.1930688521676	0.283438797546579	0.300880113364748	45.5144014492568	3
8	11	9494	107.441330646195	0.300068994110179	0.232290276900034	54.9730302914885	3
8	12	6847	91.367448400512	0.292334390486075	0.258292358372685	46.6847704364112	3
8	13	5305	81.5812788410027	0.176705398433885	0.271528955911615	41.0929914487253	3
8	14	6454	89.5802813014336	0.225830708947456	0.189156595393039	45.3251806993661	3
8	15	3670	68.2688179101985	0.148997248020296	0.240257341810474	34.1789011276623	3
8	16	4642	75.832822685899	0.24486936785575	0.139825386567093	38.4394913034129	3
8	17	14237	108.690807081496	0.769988632289682	0.36685416715444	67.3184807433934	3
8	18	4544	71.8996806587324	0.451044776400869	0.223109228286384	38.0315674515151	3
8	19	16843	111.749152157554	0.823856762311999	0.0998157823560052	73.220853675668	3
8	20	3941	69.1271756253915	0.316077709852725	0.345899940793367	35.4183463963285	3
8	21	3536	66.2383909075582	0.252183414118877	0.161529820261437	33.5491245421678	3
8	22	1886	45.2458849112004	0.537123524540996	0.204763167196889	24.5016825002413	3
8	23	7334	92.1111360262521	0.42293372114207	0.145601157470532	48.3165055159406	3
8	24	5216	80.3929300898149	0.243440840269013	0.212612900477164	40.7468325926648	3
8	25	2481	53.1446999945339	0.479012888376865	0.235573693403197	28.1020787064229	3
8	26	4822	76.0948748049651	0.336749605307698	0.237346191068714	39.1776756735036	3
8	27	6022	83.4270619849722	0.422605118765151	0.19725220487841	43.7819841327319	3
8	28	6463	83.1641585507113	0.552839032964088	0.314060807674455	45.3567723102718	3
8	29	3793	66.8556461034732	0.382381910005772	0.290341857808244	34.7469336531314	3
8	30	6933	86.1865147861755	0.547757960063691	0.326331394137539	46.9770416364443	3
8	31	4608	75.0837659685997	0.291331601731456	0.272746672453703	38.2984589185375	3
8	32	5872	85.592936178392	0.205475746829922	0.242922154102333	43.2332701940441	3
8	33	4498	72.8862255821656	0.378341755307585	0.249497925003707	37.8385764538611	3
8	34	4444	70.5756602460512	0.483331991960348	0.258181443144313	37.6107582242204	3
8	35	3235	60.4744541623979	0.463410890008476	0.310266185814872	32.0894450217601	3
8	36	4789	77.0469058584988	0.237524574959697	0.2477732535208	39.0433866990835	3
8	37	5527	80.6491354941169	0.390462924274729	0.192102406368734	41.9439952905992	3
8	38	5399	80.4393854160991	0.376290487493521	0.253850507295588	41.4554589349375	3
8	39	7196	87.6898924088703	0.554808386747626	0.305115496263358	47.8597737246903	3
8	40	10994	103.384964712223	0.653562779707786	0.232652406363069	59.1565625159592	3
9	1	4792	73.3246784075122	0.485408714035597	0.337070762504727	39.055613867826	3
9	2	5504	73.4955029754412	0.647903332552689	0.380493242483618	41.8566316556359	3
9	3	8094	100.742021893269	0.178674873074692	0.330432337165379	50.7582527159043	3
9	4	6326	87.0520796054976	0.349272980202776	0.293553483562532	44.8734703360311	3
9	5	5852	85.5969690363992	0.210993053024591	0.301528400358002	43.1595812531533	3
9	6	12528	116.929901010911	0.541424319200029	0.308830650282593	63.1489212426509	3
9	7	7552	95.9074521019724	0.294073359201659	0.294734042864501	49.0293408120075	3
9	8	5578	81.9067811320608	0.333732758437077	0.348212888438994	42.1370685398639	3
9	9	9975	87.9597522715454	0.797876095439888	0.26890098173611	56.3483905243381	3
9	10	7350	95.0426468556386	0.28937250626349	0.396590370955012	48.369180925987	3
9	11	5035	76.6595125288457	0.403746513282899	0.233160144184082	40.0336143376461	3
9	12	6733	86.882794060919	0.483273687137216	0.28699331157743	46.2944971208832	3
9	13	4987	72.7981360480442	0.669019664429929	0.302268771734687	39.8423317891732	3
9	14	5614	83.3790982532718	0.239659095772084	0.236375320577798	42.2728246162449	3
9	15	5490	81.4524132789554	0.330183175169402	0.404005776449395	41.8033643998783	3
9	16	7785	97.6091515860029	0.278872941656207	0.245159092602648	49.7799403770315	3
9	17	1197	33.7928523937958	0.699569115996703	0.304977452840204	19.5196550625772	3
9	18	5081	77.7715497338714	0.357023096037948	0.217944981900939	40.2160730517021	3
9	19	5179	79.0237900681116	0.324247959581107	0.346445857100339	40.6020553734149	3
9	20	1343	39.7527023787991	0.38827745965653	0.340097826668258	20.6758355851663	3
9	21	6090	75.4124126243397	0.69742360966918	0.323589980858032	44.0284817687288	3
9	22	8549	87.4682608710662	0.716048847670714	0.274608383649926	52.1654216601881	3
9	23	11058	109.973063968615	0.520639843207444	0.192253502126903	59.328498391754	3
9	24	4330	64.4076122728087	0.734743503704199	0.402514258737065	37.1252179411221	3
9	25	1315	30.6980947944954	0.8385069205975	0.396815326765119	20.4591666578012	3
9	26	6961	90.7005257444003	0.373146316337493	0.192225270865858	47.071808099173	3
9	27	8306	97.4932724055788	0.440377804166954	0.191771108683997	51.4186922688876	3
9	28	4449	74.0756882501387	0.254957766017266	0.248936690720741	37.6319104435542	3
9	29	7659	74.524190049212	0.866342643912122	0.36109361823991	49.3754536007686	3
9	30	6050	86.3587669441519	0.254561127742938	0.301062051961099	43.8836508441576	3
9	31	6732	90.919032273566	0.34558610321029	0.288522616480044	46.291059112849	3
9	32	2842	56.5034247004259	0.543433033409442	0.362028141414691	30.0771789989409	3
9	33	767	26.5144604468984	0.748277463674384	0.460566028222176	15.6250978461886	3
9	34	6206	86.1392130252302	0.359652139289598	0.200737835244096	44.4458226794893	3
9	35	8576	102.67907318065	0.262512714849956	0.212733273377585	52.2477328112157	3
9	36	5884	79.1778763399003	0.558518560187364	0.220535321933064	43.2774233325579	3
9	37	8694	87.5692827808546	0.725597209829336	0.210130311499517	52.6059516640644	3
9	38	7033	93.8886439405413	0.224758788180788	0.200373456467655	47.3146217308202	3
9	39	6713	91.040008308844	0.273359851634806	0.314978852774322	46.2256883772626	3
9	40	9168	102.410411947687	0.473590043621114	0.228160584979704	54.0209684894023	3
9	41	6225	85.1962171047503	0.412134012945449	0.219020169074087	44.5138073129461	3
9	42	8904	103.126696653061	0.369225963004982	0.240726434950087	53.237498312566	3
10	1	4456	68.9392365120634	0.561396841015676	0.39488140693352	37.6615035923285	3
10	2	2056	48.3871808824523	0.485748942775632	0.432287499314957	25.5821251266167	3
10	3	4850	74.5602693991907	0.442048060722567	0.343703208944387	39.2912579079798	3
10	4	5103	70.2147166184435	0.656801711029039	0.350834223447682	40.3030439197325	3
10	5	8283	84.215179767762	0.745384906578592	0.309661567133089	51.3474516140805	3
10	6	5780	81.6640260652221	0.433074619975117	0.306727910716897	42.8932528743427	3
10	7	8468	96.0442171304603	0.546220554262139	0.290974804899305	51.9177052286052	3
10	8	7658	88.2016720778536	0.625716475625264	0.403697872794354	49.3722301339069	3
10	9	4723	73.5594335380268	0.459134319550001	0.385102569684464	38.7734134742615	3
10	10	7079	93.2614846101968	0.26744301430272	0.27658637230929	47.4691024172045	3
10	11	5860	84.6354034692199	0.283598054943414	0.333003412969283	43.1890719168288	3
10	12	2306	53.265980799475	0.267746786299326	0.352949439917913	27.0928514102857	3
10	13	4921	76.6782536554285	0.348543567263294	0.289433328276917	39.5778088063303	3
10	14	4415	74.8837234224862	0.0937053764184871	0.336302298502227	37.4878399951429	3
10	15	8903	86.433964131803	0.759299327147041	0.368917899173091	53.2345087015395	3
10	16	4049	63.1362729268359	0.642278342962655	0.282607773089514	35.9003722704677	3
10	17	5792	82.8854457196811	0.366363675301233	0.258138958057738	42.9377556560251	3
10	18	2427	53.4852416489454	0.407477396513942	0.198660608065368	27.7945695013983	3
10	19	7078	94.1304777034472	0.18834010000043	0.248495039181116	47.465749487487	3
10	20	9526	87.5884402960771	0.792776828068418	0.146304110617939	55.0655970256093	3
10	21	4166	67.7699829719344	0.50709629871567	0.218994137653575	36.4153674407066	3
10	22	11671	97.9538444210239	0.770921922462033	0.317142646815693	60.9507562024543	3
10	23	1886	46.9564898348158	0.400634952034832	0.329828387077503	24.5016825002413	3
10	24	3904	68.2661351249241	0.353572676783576	0.277187716462711	35.2516920964302	3
10	25	14315	121.377979747809	0.605089932572162	0.13264171828034	67.5026371390108	3
10	26	7495	95.2271675777813	0.319487143218388	0.131695308609498	48.8439617245316	3
10	27	1468	41.0853720877208	0.438486030219757	0.233323099359097	21.616635097022	3
10	28	5847	85.8979209290606	0.149505501205689	0.22091116908394	43.1411393511648	3
10	29	2773	55.3580295097179	0.500065759320688	0.311038535576968	29.7098184845962	3
10	30	5983	85.9680706573857	0.249142945077872	0.196157187147624	43.6399822300333	3
10	31	2423	48.783728615506	0.643990695781898	0.46308208308871	27.7716555902475	3
10	32	6097	86.7141624850394	0.25769421881534	0.207586737416463	44.0537782268737	3
10	33	10327	101.684224582934	0.619919861553819	0.196625555599505	57.3339881276369	3
10	34	1627	44.2958118585482	0.327072368827766	0.378288909857423	22.7572007246284	3
10	35	4548	74.1563194840457	0.318743104800826	0.229851846346328	38.0483030155601	3
10	36	5182	79.9203914573829	0.2549043009008	0.235286827099223	40.6138132930707	3
10	37	6960	92.4714550455392	0.269762022962447	0.197384652744051	47.068426868116	3
10	38	3962	69.7032633936459	0.276155250071276	0.23357459243091	35.5125860655089	3
10	39	3608	66.7252314705234	0.253745692865988	0.23117407326442	33.8889667790435	3
10	40	2737	57.7748253980867	0.295077592265673	0.232110823508829	29.5163371454697	3
10	41	6627	85.4773815044172	0.510899106238099	0.325887481217468	45.9286361188745	3
10	42	5128	79.3517029074351	0.276052460980988	0.27807672870295	40.4016471984804	3
10	43	7204	94.0594498704094	0.269415517851571	0.228694934738918	47.8863698777432	3
10	44	1549	39.0504241155376	0.638404597292562	0.316798661562661	22.2049997455233	3
10	45	11396	108.493716866908	0.589758935919937	0.16559702193505	60.2283941588225	3
10	46	5296	78.8855368025198	0.406942746420713	0.212519680013618	41.0581192607425	3
10	47	6766	88.875072930806	0.418238423005337	0.23117826081526	46.4078085015822	3
10	48	5691	80.8282662851722	0.440002126339652	0.192821380930108	42.5617382430741	3
10	49	14330	128.848839633502	0.420869189393289	0.21059964813304	67.5379942625906	3
10	50	5315	77.3048429051114	0.48435154854839	0.341689875849641	41.1317036489719	3
10	51	11732	96.3191951292054	0.805295428942449	0.167157359431047	61.1098321443304	3
10	52	2973	60.1232483078342	0.305478683267821	0.247203232851533	30.7625631510837	3
10	53	22510	151.440630609558	0.713673736431099	0.161992854505979	84.6472417624882	3
10	54	2482	52.9931630818073	0.462474269678484	0.259359217350842	28.1077415938771	3
10	55	1239	37.1764181374322	0.491494273390436	0.272129954870465	19.8591527760304	3
10	56	4293	71.984080336324	0.337075147994409	0.340385757358031	36.9662594995357	3
10	57	6280	86.2746312322126	0.385406603534739	0.202268771866871	44.7100222012269	3
10	58	4695	71.1493203328023	0.546433025049531	0.329983650572231	38.6583097875851	3
10	59	11704	118.900391503115	0.539028811163236	0.250076054412598	61.036865154553	3
10	60	4625	74.1279634854627	0.365836424413045	0.215694861058242	38.3690399098027	3
10	61	4024	71.1930349900896	0.156181577832812	0.256659339736231	35.7893696787688	3
10	62	1594	43.6606241386448	0.349046232724628	0.312875748846909	22.5252293790088	3
10	63	4771	70.0044931365026	0.59699163703725	0.231236254247346	38.9699431226537	3
10	64	4156	68.9927390497377	0.462225727734728	0.29851699223251	36.3716357479264	3
10	65	5074	74.6831587294585	0.511710227497825	0.237758359379771	40.1883610327238	3
10	66	3734	66.6920481115351	0.358097126753112	0.223832011889225	34.4756307412972	3
10	67	7755	95.6457563582826	0.381272723410237	0.152080711217661	49.6839326880964	3
10	68	4762	71.5876784361298	0.549598761353905	0.225153947625274	38.9331693804552	3
10	69	10760	96.6949436675993	0.746574065598478	0.21400727786795	58.5236223702668	3
10	70	1914	43.514132266215	0.634324303888654	0.221840552195093	24.6828912843649	3
11	1	6560	89.1737029777893	0.33588983251207	0.324321688922197	45.6958734829051	3
11	2	22501	143.110795843494	0.833213175112769	0.268938512726552	84.6303181432131	3
11	3	16332	118.187267409485	0.786258261968787	0.261036187653668	72.1015746093916	3
11	4	7206	95.955659232813	0.166973237341464	0.367480079449625	47.8930166082739	3
11	5	4867	77.7142312628485	0.232559034637479	0.316859754382784	39.3600586388856	3
11	6	8622	92.7055316095291	0.683701151364024	0.337326625794226	52.3876687654322	3
11	7	3823	67.0064951191386	0.392263752609854	0.317150531113506	34.8840750899409	3
11	8	8974	93.7547223131266	0.661512125169248	0.299466304270691	53.4463555222743	3
11	9	5540	81.3644099105085	0.348732309620581	0.331558699554283	41.9932943391942	3
11	10	3816	66.863728326861	0.396120707802188	0.292359866718201	34.8521236896311	3
11	11	539	19.658359319231	0.840792178210924	0.349628424249334	13.0984361147834	3
11	12	5769	84.5378735348223	0.235542792573466	0.295409581746401	42.8524180577279	3
11	13	5564	77.5272180474106	0.539359950139938	0.364885095325494	42.0841562434916	3
11	14	6188	85.6306512447505	0.369514136105019	0.276988169569504	44.3813201212548	3
11	15	714	29.4786594426034	0.309972095448089	0.358418227626246	15.0755848554949	3
11	16	16224	118.64206050682	0.764265337490598	0.279786205414689	71.8627830900378	3
11	17	9515	105.879246877652	0.381505316750801	0.232046724225497	55.0337947722921	3
11	18	5842	84.7575767917862	0.26326934624879	0.235568767105473	43.1226895622908	3
11	19	2705	57.2447969902534	0.316455748645668	0.28695670132901	29.3432827428554	3
11	20	9696	109.69133673999	0.227473664158076	0.217955166675883	55.5547716801899	3
11	21	6123	85.7647399126473	0.334194260345428	0.246222458228294	44.1476095967081	3
11	22	5523	80.9157349561007	0.404453844038808	0.325014641666085	41.9288146910102	3
11	23	4497	73.0615103523624	0.372142708230161	0.138485247148004	37.8343700643807	3
11	24	4479	74.1429220574013	0.274390442333868	0.254428799325467	37.7585749230185	3
11	25	4596	74.7540306897279	0.325296281681831	0.302680616129646	38.2485586251391	3
11	26	6885	90.932741631828	0.334937938916764	0.207522222627933	46.8141385307409	3
11	27	17435	128.879631720277	0.681268619628619	0.0749122438811037	74.4965292185776	3
11	28	3010	61.2935447543244	0.213258168662592	0.300274689582213	30.9533965408194	3
11	29	4932	79.2340504423548	0.0625324941852944	0.19826228891698	39.6220186090822	3
11	30	7724	88.9157416060405	0.615387953885575	0.337395739608681	49.5845294510657	3
11	31	9379	81.932649332592	0.838031775675288	0.27894601096828	54.6390741367181	3
11	32	1761	45.7601780690947	0.361696891259778	0.311018688594279	23.6758043067106	3
11	33	11149	108.765962433511	0.582653125515988	0.255285816149054	59.5721152978731	3
11	34	10508	101.092565334792	0.651091782235853	0.216559131324259	57.8342483656464	3
11	35	4392	69.4007295337548	0.512891472920391	0.24815624650202	37.390065794529	3
11	36	6754	90.1018274604162	0.333283247560703	0.216956887125031	46.3666364025397	3
11	37	4927	72.3970605459324	0.579109731639114	0.247152561475759	39.6019293624381	3
11	38	6910	92.5815265932805	0.229133764736337	0.255345261098402	46.8990545057147	3
11	39	6128	87.7434759807707	0.174950134387878	0.186496273174147	44.1656312366785	3
11	40	4355	72.9993754738874	0.281326641407916	0.202788806290849	37.2322381053088	3
11	41	5741	83.6459210119801	0.292975887283249	0.204181624091729	42.7482988735358	3
11	42	2857	57.3385821693832	0.43394146260882	0.236842568385402	30.1564478151371	3
11	43	8280	101.09625153379	0.250168518418804	0.183861293282593	51.3381520664874	3
11	44	3206	62.6460968939919	0.283636898900501	0.271484681306349	31.9452890909635	3
11	45	6648	90.2913652045947	0.273235275651777	0.175124706720717	46.0013491470613	3
11	46	10141	96.4566046760287	0.710255490341581	0.155191410056748	56.8153197279556	3
11	47	3931	60.6289742719	0.686730867705674	0.363601028353626	35.3733821197307	3
11	48	5845	84.5532294357629	0.282383901522136	0.22171124630229	43.1337603826082	3
11	49	7111	93.0468596793139	0.296169071954845	0.177034321678037	47.5762714034311	3
11	50	5398	75.9527716314942	0.585472756592834	0.193204704411524	41.4516195777692	3
11	51	9213	106.604078491747	0.250881551922551	0.155407376145075	54.1533838408207	3
11	52	4758	76.4840590196636	0.263109095183664	0.215902179451956	38.9168143411363	3
11	53	3959	50.1603948465651	0.8752782081097	0.201261957409819	35.49913857267	3
11	54	5488	81.2376826245475	0.337973954119076	0.193849047999088	41.7957492500929	3
11	55	1777	37.9899182884472	0.787271511763373	0.2403083471924	23.7831172840861	3
11	56	1705	43.1138277224935	0.618162586786708	0.236452104392274	23.2963163599605	3
11	57	8120	100.306403013023	0.233643741019672	0.195061851556267	50.8397116023722	3
11	58	5005	72.5673149434885	0.583000384938902	0.191883535458954	39.9141701698767	3
11	59	14260	115.906205360147	0.684719783392782	0.185487788634071	67.3728356014563	3
11	60	4512	67.3216549560188	0.64488187526124	0.184091336820001	37.8974168837569	3
11	61	10748	90.7609818560328	0.810928196823326	0.213479238959363	58.4909792763242	3
11	62	5384	80.1527744260385	0.383204797670986	0.238813326471148	41.3978311897318	3
12	1	8175	96.0162666471003	0.484082973790111	0.398021406727829	51.011599852901	3
12	2	3125	47.3675338271792	0.834733311967229	0.386083555555555	31.539156525252	3
12	3	2707	47.0492331864998	0.777785552129612	0.386942289537414	29.3541285324487	3
12	4	7657	97.8302881918126	0.251628159853435	0.336244249996373	49.3690064565744	3
12	5	2310	44.8798122659229	0.760032466704121	0.366462241462241	27.1163389321744	3
12	6	2564	42.7449099880675	0.842138866056326	0.373820202808114	28.568278705152	3
12	7	2511	39.2807217601786	0.884377735141584	0.373920306208239	28.271471914414	3
12	8	2412	38.2240030352893	0.893514926843936	0.351832273816104	27.7085446293251	3
12	9	2833	59.2596771345082	0.244907197173419	0.361531748833196	30.0295172714894	3
12	10	6229	85.9274411802546	0.370448045494506	0.30923101621448	44.5281066410737	3
12	11	14170	112.048012486037	0.727602885202871	0.27048459186074	67.1598919536379	3
12	12	7371	77.6635710477317	0.778862316910691	0.322179637920377	48.4382304699575	3
12	13	5157	75.2096448466903	0.513410573660061	0.339226617542499	40.5157263670517	3
12	14	7522	96.2147268531081	0.263474540404878	0.303773375875213	48.9318604170583	3
12	15	12979	99.911369816585	0.805444521920228	0.329058693102534	64.2755319914151	3
12	16	5501	81.9448547798946	0.287911680345346	0.295552323819913	41.8452229519336	3
12	17	5147	76.8585482478586	0.435817113724801	0.288988191611079	40.4764250420905	3
12	18	9772	89.077094096303	0.776707369545685	0.292767885568747	55.7720737268035	3
12	19	6745	87.7476303280078	0.455362758842436	0.267481261840045	46.335733320081	3
12	20	9156	82.7207560612072	0.837492407022785	0.241038663171693	53.985602876126	3
12	21	3357	64.1876065694397	0.270888676325252	0.290945122960315	32.6889321930066	3
12	22	8599	102.658865571418	0.274236625212876	0.24634259797651	52.3177475747419	3
12	23	10926	99.1097669550323	0.714414020060771	0.210086033315029	58.9733314002533	3
12	24	3843	55.9326153337328	0.786628363822228	0.236231098389568	34.9752039680158	3
12	25	4382	74.5083128204754	0.114726186759947	0.315844490085705	37.3474754335199	3
12	26	13583	99.8401328290403	0.8369536117355	0.28667615565208	65.7541115371079	3
12	27	4141	70.0844362007563	0.367174896716878	0.253246666130027	36.3059394409107	3
12	28	5490	80.3535829883127	0.386005365004903	0.244506172839502	41.8033643998783	3
12	29	11507	95.5406506674819	0.816438934068791	0.111324749186488	60.5210034642262	3
12	30	3134	62.7756167693686	0.171088835296664	0.269235269091682	31.584540257854	3
12	31	5294	81.3910912123892	0.191706842429691	0.241968895605086	41.0503658626447	3
12	32	6734	90.7235497151695	0.282630127414207	0.281644969144968	46.2979348736166	3
12	33	4468	56.746473261502	0.848318490912745	0.245634387744949	37.7121806777224	3
12	34	5249	61.6223313419213	0.830169116574904	0.276531508647151	40.875525593914	3
12	35	2358	50.9612961499318	0.505682620428837	0.150625530110263	27.3966186165625	3
12	36	6315	87.5637709298935	0.308249127171156	0.203682150083576	44.8344391205091	3
12	37	6155	85.5197942959985	0.361794468875524	0.281237476306524	44.262821300288	3
12	38	1866	46.0986507298948	0.451164148865108	0.174502798618555	24.3714227655866	3
12	39	4410	74.0743022074029	0.227705272584188	0.253825270849081	37.4666064392082	3
12	40	6892	91.6581757281407	0.294784690859366	0.194616947185142	46.8379305219465	3
12	41	3585	66.0710302474717	0.298571030020571	0.272224546722453	33.7807776992906	3
12	42	7348	95.9749199136025	0.179873144184829	0.230541946410212	48.3625996373075	3
12	43	7398	95.2223266506329	0.273241746098519	0.242609489051095	48.5268640856555	3
12	44	6615	91.1877566137326	0.167440630794801	0.286302595112119	45.8870340848673	3
12	45	7964	85.5228462289118	0.740155436287223	0.188363957252076	50.3489814551169	3
12	46	7913	98.0190124216071	0.302919719652246	0.218367454399931	50.1875096948667	3
12	47	5190	72.81764497459	0.609657001333376	0.212136052237208	40.6451511166323	3
12	48	6832	90.9316089837237	0.314736140383871	0.290260294691649	46.6336052906877	3
12	49	5295	76.7487730867137	0.511701812286234	0.196269016892247	41.0542427447295	3
12	50	7234	90.5693401525275	0.45934823821512	0.270292676558227	47.9859741659325	3
12	51	8402	101.494927442139	0.300030930122685	0.160942169853739	51.714984904921	3
12	52	2463	55.0148778232277	0.288709598762672	0.236040059547976	27.9999508869333	3
12	53	5621	83.59525836075	0.277269400969257	0.190353634189248	42.2991710348925	3
12	54	3901	51.948648289342	0.852692006805561	0.341365461847388	35.2381450420275	3
12	55	8770	103.422682572102	0.289771090170383	0.239375395920435	52.835383048028	3
12	56	8946	104.079305412403	0.333506353069411	0.274890702238119	53.3629107320824	3
12	57	6512	89.8880198189892	0.231585612102257	0.224899757712256	45.5283865168627	3
12	58	10006	98.272581672935	0.672798151936923	0.228600617407336	56.4358815041903	3
12	59	5567	80.5840989184542	0.403982000312933	0.223310979382472	42.0955001916495	3
12	60	7200	89.389952116634	0.492398416534462	0.202690200617286	47.8730736481719	3
12	61	9518	97.1931727245632	0.630787196114176	0.216551388013358	55.0424699363802	3
12	62	3224	52.1904936218948	0.769180370685361	0.247679728425697	32.0348415487972	3
12	63	4163	64.7443113685687	0.631062457213574	0.252916566578589	36.4022534492457	3
12	64	4102	55.1247158452374	0.829453534780107	0.26238149412211	36.1345700559161	3
12	65	1651	38.6139788758758	0.771854063072335	0.139667878053705	22.9244328629835	3
12	66	1196	33.6650987870918	0.776713980466437	0.160223894463025	19.5114997854038	3
12	67	1958	45.4063150407542	0.602885452570004	0.132875099307684	24.9649906298373	3
12	68	1006	29.5316844951641	0.767506350678196	0.139499116412635	17.8946848393844	3
13	1	3995	67.5091180477717	0.472901457422379	0.360434918648309	35.6601737980095	3
13	2	11071	97.457015344419	0.747959864480534	0.314334748441876	59.3633620168261	3
13	3	4138	70.715569552648	0.459490236252677	0.351780029209658	36.29278590889	3
13	4	10668	109.301713446359	0.645711888462492	0.26039934546225	58.2728913458795	3
13	5	17897	128.645987819973	0.748234179608433	0.316006022384131	75.4770960823964	3
13	6	3657	64.6081308083263	0.461133776361828	0.352616631593964	34.1183125868517	3
13	7	12121	103.364607604191	0.724608942172225	0.292837753736775	62.1146853041511	3
13	8	18200	114.211371153232	0.858156645098894	0.276997133301467	76.1133360755196	3
13	9	6939	71.9169995573976	0.836273097102072	0.288072457502334	46.9973648221826	3
13	10	18821	129.542037692044	0.757277602949493	0.341226439938738	77.4009713625425	3
13	11	5121	72.8967473478457	0.594702794460802	0.239018470407445	40.3740625544073	3
13	12	2644	52.8151780558007	0.576837089394503	0.247307274879957	29.0105384139961	3
13	13	4788	77.3863601732497	0.197112585501718	0.322886019396317	39.0393101251545	3
13	14	8520	94.2519997156825	0.584217713752003	0.248795353643601	52.0768684761852	3
13	15	4341	72.8707176420274	0.315048935143024	0.340165935518765	37.1723447730142	3
13	16	2599	54.9745963304556	0.415494529581679	0.31241844689429	28.7626040926699	3
13	17	7859	88.0936312598738	0.634248897378972	0.263354600375091	50.0159714043266	3
13	18	15435	117.447364554747	0.760134569323682	0.276638005098517	70.0936023703077	3
13	19	5844	84.8291839634124	0.273946138203169	0.257719269856859	43.1300704249144	3
13	20	9510	88.9382748864781	0.759991160567848	0.263280928542038	55.0193331258009	3
13	21	2139	49.7683653735541	0.436167494894546	0.268189625383661	26.093387027121	3
13	22	3783	51.5884918814002	0.856852268328989	0.244343975910538	34.7010993980491	3
13	23	10839	95.3780776561903	0.770259333326164	0.173788693806983	58.7380699065445	3
13	24	4650	71.1290164372068	0.523807256176994	0.220503740065451	38.4726002598554	3
13	25	5375	77.7478631110963	0.488288154456831	0.252948938321537	41.3632160045357	3
13	26	2885	58.5280351829714	0.373822542462129	0.211017444050938	30.3038614971795	3
13	27	1054	28.2592457417505	0.829759158958747	0.181773884167973	18.3166214143798	3
13	28	3752	66.2203564669746	0.412346740812358	0.182808299341801	34.5586268963566	3
13	29	6909	84.4341149725717	0.593354479069009	0.19976739539479	46.8956608189266	3
13	30	1476	39.8041855347968	0.542741937962884	0.328572375397667	21.6754559815307	3
13	31	9792	88.2673949582104	0.799155732509069	0.150472213341857	55.8291179001753	3
13	32	1304	39.4230781466775	0.358003667280032	0.32155241397706	20.3734162963324	3
13	33	5615	80.5747291855469	0.429391607293965	0.229741279182314	42.2765893955743	3
13	34	1325	39.4146881623647	0.410430525838631	0.254495488105004	20.5368108330754	3
13	35	10350	94.9578712958462	0.839962459534748	0.256420394875023	57.3977989299436	3
13	36	3402	60.8840652264805	0.537105354604303	0.182808865628914	32.9072975614415	3
13	37	7858	97.9596190586845	0.294265768628933	0.174679363041819	50.0127892206806	3
13	38	4494	73.1308575521859	0.359862779534347	0.303385794586018	37.8217480890288	3
13	39	11909	84.5167671094698	0.889563289243835	0.171583557557857	61.5690866796216	3
13	40	1835	44.9832111477292	0.506952256274455	0.198781246297832	24.1681327608745	3
13	41	4738	68.6251873405481	0.665945385130157	0.168781085396517	38.8349358276642	3
13	42	14610	98.0478949154896	0.865746575077624	0.247086569651527	68.1946290930978	3
13	43	3613	65.0341854225809	0.411307482310236	0.165751092070904	33.9124404722225	3
13	44	1843	47.4550788560926	0.288916388216757	0.300968411616221	24.2207580442216	3
13	45	9004	81.0446969071094	0.834259814347467	0.148932298205628	53.5356163240777	3
13	46	5972	85.883392326067	0.284593825687105	0.291468883776464	43.5998467920427	3
13	47	8020	82.3919613295223	0.754456396617448	0.125042014528895	50.5256893787111	3
13	48	6177	86.1890956564081	0.334536582506758	0.232296263839911	44.3418557004246	3
13	49	4650	75.6848433810504	0.269351800081497	0.300113370733986	38.4726002598554	3
13	50	4674	75.4824557597846	0.302290904232529	0.2339270432178	38.5717566105439	3
13	51	6279	70.7827609261045	0.783138970624215	0.141722840801291	44.7064623443638	3
13	52	14627	132.733962084656	0.421928081117144	0.208773010602781	68.2342927362064	3
13	53	6697	83.8249367633005	0.587108041834237	0.286452483590965	46.1705675487409	3
13	54	5296	80.8797371975724	0.259274719294124	0.220011206160516	41.0581192607425	3
13	55	3976	69.487412833474	0.305101118807245	0.268787999737555	35.5752738213882	3
13	56	2345	53.1593928548262	0.329824722070015	0.215298507462687	27.3209934501107	3
13	57	6348	86.3177381821537	0.392755556022619	0.246631513520177	44.9514310950686	3
13	58	4002	68.226613836251	0.412665102884795	0.294623068900332	35.6914018288373	3
13	59	6502	77.4029639145137	0.708849190382247	0.129528288954571	45.4934157869796	3
13	60	6932	92.650728990113	0.23983154113384	0.233498864748238	46.9736535839617	3
13	61	15228	123.962388871368	0.67999546018847	0.146631883772459	69.6220004510554	3
13	62	4939	77.9571810238728	0.265935480974295	0.228392915305864	39.6501264545492	3
13	63	558	21.037309309518	0.802424970191253	0.140598215677108	13.3272996698714	3
13	64	4236	72.3596187377549	0.250497468280491	0.283723621546167	36.720031016797	3
13	65	5033	76.0965472900719	0.434643278363421	0.287134801613696	40.0256624825001	3
13	66	6851	92.0227907644446	0.322309733991635	0.309665996078009	46.6984050075069	3
13	67	9981	81.8357523015564	0.855177266377442	0.181340198551161	56.3653348610688	3
13	68	6850	90.276517367065	0.362608215397639	0.260361393208504	46.6949967379693	3
13	69	5350	82.0502219748104	0.163660716923559	0.268808411214954	41.2669103651252	3
13	70	10022	95.939370588184	0.706735939498174	0.2748559148135	56.4809851129913	3
13	71	6805	92.9824964274983	0.0829329831232067	0.234197201546179	46.5413662829176	3
13	72	8675	102.479706327402	0.312229483022034	0.192654429269514	52.5484372997369	3
13	73	6275	75.3956969532346	0.713150492995116	0.259360817599168	44.6922200813887	3
13	74	6938	92.7170073114189	0.237449353466718	0.233609485254491	46.9939782349094	3
13	75	16668	116.397236328766	0.786058311012544	0.135606597124402	72.8394754436866	3
13	76	3270	58.7612196666378	0.599039153197349	0.156638911049063	32.2625685248555	3
13	77	9716	84.0780892780519	0.83129717529168	0.238601835609575	55.6120387520698	3
13	78	5701	67.3254752798951	0.806293427302712	0.293851955797228	42.5991157318293	3
13	79	13413	103.232295546869	0.789030430342648	0.202346482484542	65.3413383960199	3
13	80	20571	137.036402234388	0.748469273995923	0.23135315545524	80.9194208375638	3
13	81	5779	75.4557734336743	0.669334574113632	0.151267802463192	42.8895422248376	3
13	82	4412	73.2860194392631	0.310153176488536	0.187402070440303	37.4751013053052	3
13	83	7675	98.2304376276409	0.242076656657224	0.292300665628099	49.427000480108	3
13	84	8299	93.6041775611768	0.584134238446825	0.216576316161718	51.3970207836921	3
13	85	3349	58.6708224496545	0.5939205664275	0.253360834512574	32.6499587875623	3
13	86	5973	84.9753168719026	0.347163508045284	0.249361256087175	43.6034969948029	3
13	87	3493	64.3586189497021	0.395866855745514	0.286052695453018	33.3445112790693	3
13	88	5353	78.4716848693789	0.465436918775282	0.280321782178219	41.2784789053791	3
14	1	9340	89.290417460641	0.754845999453588	0.348802749417344	54.5253549915689	3
14	2	9758	85.8515764247236	0.823953417042416	0.323282270730688	55.732108065113	3
14	3	1986	47.1576680626672	0.502623999690072	0.370505138177185	25.1428604967893	3
14	4	3690	62.260553111811	0.575597310553107	0.389186842144664	34.2719051121788	3
14	5	19073	119.835884558078	0.835090880694638	0.302697718825576	77.9174207682944	3
14	6	22191	121.166415106916	0.877523834610793	0.242030826792313	84.0453132798284	3
14	7	6886	90.0264482109552	0.382928373385918	0.309091791656703	46.817538126877	3
14	8	4758	69.061378480466	0.621905170197122	0.310670716838637	38.9168143411363	3
14	9	13410	110.488809351693	0.755884127049988	0.299900091051042	65.3340307475716	3
14	10	2461	52.4323533871976	0.48723853275917	0.314011283200245	27.9885803480332	3
14	11	2993	59.5273455316442	0.371911459891872	0.309851901213328	30.8658628479439	3
14	12	7026	90.9330155549482	0.466479241044643	0.309602612553532	47.2910695620993	3
14	13	6397	89.7375621583674	0.157477272737349	0.262573875703131	45.124586889164	3
14	14	3683	66.7469539612397	0.344292496401396	0.24544382657064	34.2393824537608	3
14	15	5479	81.2252327647923	0.329586144830804	0.310134930054385	41.7614638919781	3
14	16	4465	73.6298984286203	0.334773680703678	0.237721257416493	37.699517792813	3
14	17	7833	89.2342677087541	0.607477797893459	0.277413944263292	49.9331687205772	3
14	18	1661	45.4585175026243	0.226871066708492	0.345219048632755	22.9937539551783	3
14	19	1522	42.6082846929072	0.357065810846691	0.293035479632063	22.0106257696534	3
14	20	3862	64.3327257222936	0.599232026109103	0.283237866619362	35.0615570167926	3
14	21	10809	89.9090826614703	0.818218431017706	0.218382573556209	58.6567264664556	3
14	22	5290	79.7440139786444	0.333457007614432	0.242113755757241	41.0348546715137	3
14	23	8610	73.2222971535415	0.884406696636961	0.245714221546319	52.3511997956345	3
14	24	7324	92.8591831711041	0.383843221208907	0.293749679401107	48.2835542023377	3
14	25	4991	75.1711838913868	0.471692895781096	0.27716242828251	39.858307063187	3
14	26	5392	77.8628153866237	0.474411169457189	0.215260074265949	41.4285759627699	3
14	27	4774	76.4383651947269	0.280129776279517	0.268392096230272	38.9821933277415	3
14	28	3478	66.1529654856482	0.1650284659278	0.325063778954694	33.2728385345649	3
14	29	1066	27.6827680629875	0.837307759480898	0.220356991075223	18.4205955026411	3
14	30	8725	74.4507094224027	0.875036418706493	0.196738590131236	52.6996561369576	3
14	31	5017	79.3159246849578	0.186377314215809	0.307025175177877	39.9619906784444	3
14	32	4422	72.6395833335472	0.353802647445019	0.23771711507755	37.5175467842012	3
14	33	10744	109.203677215071	0.502139905250358	0.236696416450348	58.480094195877	3
14	34	2133	50.5751485725988	0.344628988544082	0.233865098051405	26.0567647114914	3
14	35	1139	36.5819504849664	0.391263206582709	0.463016409664386	19.0408760398081	3
14	36	11247	101.343229475887	0.703771173730368	0.191913914919976	59.8333626826129	3
14	37	3583	66.1303389807796	0.293069023550968	0.316276369535083	33.7713535736506	3
14	38	15038	115.269645141238	0.838605163171621	0.221347723887699	69.1862997162866	3
14	39	3626	64.3154043101037	0.447750052062828	0.313596858782337	33.9733961696858	3
14	40	8494	91.1900185788371	0.644538013158517	0.176061555313013	51.997347752026	3
14	41	3386	65.1296444673011	0.219883481631258	0.317361380791234	32.8298229452782	3
14	42	4115	70.4931469637131	0.322349942548685	0.190319072521364	36.1917833443766	3
14	43	480	22.9383109844306	0.617893961886248	0.212781998158379	12.3607744647421	3
14	44	3569	69.0688614721241	0.324135859847196	0.206591753110347	33.7053109137113	3
14	45	3995	69.8431229537019	0.286482883071209	0.219021013836356	35.6601737980095	3
14	46	1616	34.3451780699266	0.832753380641325	0.17537162901373	22.6801405655478	3
14	47	1896	43.0896173509384	0.735526095351441	0.228564934610812	24.5665533643706	3
14	48	6665	85.9008168078858	0.500146440823587	0.212143091021373	46.0601280004188	3
14	49	6350	88.6286591671765	0.24350195040998	0.192104667855745	44.958511733231	3
14	50	12913	105.045461889355	0.755115046050144	0.228616029159018	64.1118987418973	3
14	51	2491	54.3425507640959	0.371861674271963	0.228117355074955	28.1586563330679	3
14	52	5793	83.0096187973771	0.359023782261885	0.318122557897557	42.9414621393205	3
14	53	5225	78.820522178927	0.376045888015411	0.251267017367628	40.7819709591175	3
14	54	4813	75.9958999565978	0.343839188204867	0.272615143378949	39.14109710014	3
14	55	3226	61.5474473989206	0.412346946098112	0.228328703592702	32.0447763735201	3
14	56	7726	96.4308726172961	0.332302706187647	0.23210927298653	49.590948575884	3
14	57	1809	44.1993417877593	0.532251529208313	0.220678376075423	23.9963035508904	3
14	58	6559	85.31398450607	0.500190956400835	0.235892397018478	45.6923904329756	3
14	59	5890	84.2803800708558	0.336227839550157	0.190741869823374	43.2994830179591	3
14	60	4620	72.1735821853241	0.468278245997441	0.341849034942959	38.3482942797866	3
14	61	6772	84.4581670043313	0.578128674163433	0.372029122189845	46.4283808595199	3
14	62	6950	92.4303829246814	0.269191721487439	0.229247982829208	47.0346011886711	3
14	63	5523	78.7597464250028	0.494335911223131	0.280528538117347	41.9288146910102	3
14	64	4070	64.9429607495113	0.59025142831193	0.285530834702106	35.9933498964465	3
14	65	10804	101.092260141992	0.67065689973238	0.183878847817771	58.6431582567794	3
14	66	5472	79.4310458370696	0.426594755585745	0.193609960098219	41.7347780298123	3
14	67	5100	78.6686169414285	0.325889061389197	0.273599826671001	40.291195310357	3
14	68	3649	66.7676726336009	0.287174469713285	0.290931141355613	34.0809737930807	3
14	69	5590	79.3716000195801	0.484310530004484	0.336656816137738	42.1823691104161	3
14	70	3151	60.0186945135579	0.444215727883042	0.228862713056102	31.6700876437866	3
14	71	16148	115.304036964953	0.779251325661188	0.248616902765444	71.6942678468499	3
14	72	17569	134.236651147936	0.632616923787681	0.233760242566878	74.7822598639745	3
14	73	3007	59.7110621627734	0.375947889701689	0.1898057387275	30.9379674147262	3
14	74	22266	126.326468185986	0.891317779160311	0.152289892227233	84.1872194918462	3
14	75	13161	117.164244224227	0.616247384519626	0.18499576641349	64.7246198294348	3
14	76	5050	57.4137038848464	0.869319010199765	0.323516766041246	40.0932029804073	3
14	77	7848	95.8719276960572	0.397699123630757	0.199386408051319	49.9809562410563	3
14	78	4333	71.6907888296611	0.366775433173714	0.223957729005078	37.1380766442524	3
14	79	2335	54.6169623323201	0.0370165751506681	0.277702982478971	27.2626774957844	3
14	80	7506	90.9529146911055	0.575315574402021	0.230535277119004	48.8797913835108	3
14	81	5164	77.133795689354	0.446730550270585	0.226885236079788	40.5432146265327	3
15	1	2497	41.1335046450011	0.862072675822866	0.211758926575921	28.1925484091262	3
15	2	2579	47.8438439397518	0.782178981665944	0.224241998183196	28.6517223996743	3
15	3	8048	100.011486673623	0.221303796896842	0.251673035441731	50.6138119884992	3
15	4	8471	89.4559126020584	0.792426253583334	0.237453361125751	51.926900984585	3
15	5	2109	51.2272712451516	0.272063376137938	0.368813274285173	25.9097578136426	3
15	6	6156	83.0291881109171	0.48732969902979	0.353798868696234	44.2664168342934	3
15	7	511	24.2663519760532	0.431386312551661	0.242567204226563	12.7536799332552	3
15	8	4314	71.9729172732976	0.338181066927237	0.211084931989002	37.0565628330107	3
15	9	853	25.7541558295087	0.795172051833508	0.242782513973343	16.4778133535604	3
15	10	14370	127.062161623434	0.478780281544624	0.198509642964847	67.6321895583832	3
15	11	2718	54.2342927193588	0.531320575011398	0.253358681083201	29.4137088896919	3
15	12	4206	71.4266828242029	0.32084102121179	0.240218007729411	36.589771539175	3
15	13	10494	91.5665308149523	0.786221634609082	0.328182946575158	57.7957087127816	3
15	14	8061	89.4031799610361	0.643570118071928	0.235160161558474	50.6546739455259	3
15	15	3274	63.4651938524457	0.266385473243424	0.25677541830994	32.282294951966	3
15	16	11446	104.123427143668	0.679805725683482	0.275964635517227	60.3603757216576	3
15	17	6113	85.5114280857031	0.344829744720055	0.231674567134816	44.1115442287108	3
15	18	3481	65.1707220548011	0.292039474842308	0.213033440131903	33.2871854293176	3
15	19	19757	132.55854650639	0.768940627379471	0.252940364235649	79.3022598753223	3
15	20	9013	80.4535162143977	0.835874936336532	0.2257381453104	53.562365558053	3
15	21	16200	111.348692026802	0.807041826746686	0.250482111006177	71.8096104722579	3
15	22	3501	65.7124760371418	0.256166061544853	0.296697908246368	33.3826738223506	3
15	23	1132	37.09179267451	0.304970761951631	0.346187149020515	18.9822757107795	3
15	24	4249	69.6680033180059	0.445520767452633	0.148925559555092	36.7763335094042	3
15	25	3368	63.2444734543669	0.438428642575437	0.342935173908068	32.7424448791932	3
15	26	2866	55.0891266501201	0.619732478258727	0.354882583537776	30.2039092470287	3
15	27	11152	97.6761282620713	0.757820732879808	0.245802020801399	59.5801296635181	3
15	28	6932	92.5224989907364	0.250270451149865	0.209974188760414	46.9736535839617	3
15	29	3757	68.2909930396933	0.262153085038934	0.260977619868783	34.5816460335899	3
15	30	5709	84.0581038049988	0.240660759919968	0.320328173248633	42.6289941263368	3
15	31	4685	68.4572302450674	0.631109423318105	0.308669401773481	38.6171181831459	3
15	32	11525	93.1116132431082	0.815835406930283	0.143834133212057	60.5683204180881	3
15	33	7830	95.0992240612639	0.425148408675393	0.162119616930587	49.9236057273419	3
15	34	7214	80.3759496383923	0.754870634966962	0.247334228141527	47.91959431099	3
15	35	8145	88.2644741937606	0.680973512125264	0.220348255851353	50.9179145583062	3
15	36	12517	129.146504597852	0.237344767486979	0.137624728386377	63.1211917295809	3
15	37	4235	72.095054412675	0.274386102185837	0.189752868815448	36.715696479685	3
15	38	3892	63.4803132168186	0.585470122649809	0.184458422739753	35.1974725943116	3
15	39	10575	99.5925247352516	0.693385103462362	0.249577079942929	58.0183337092129	3
15	40	6368	70.7577321917854	0.80098242416641	0.194931812034671	45.0221873659908	3
15	41	11909	105.55769777507	0.71509825099547	0.24229586165341	61.5690866796216	3
15	42	2537	52.9830550698676	0.522286500653663	0.190472787448321	28.4174626110122	3
15	43	1555	35.1790102927012	0.820192049027995	0.190922091762845	22.2479633453445	3
15	44	5091	77.2918766325358	0.393796326213168	0.174085468829898	40.2556285575282	3
15	45	4978	74.5644049976369	0.496657408369654	0.255485040694632	39.8063639814403	3
15	46	1460	36.112746224314	0.764632109664518	0.197747293259346	21.5576537180727	3
15	47	10961	86.8323930730523	0.862615104160286	0.147503394083519	59.0677125209749	3
15	48	2031	50.2232630362925	0.236642785435147	0.287245987477394	25.4261160785378	3
15	49	10176	91.6371073957424	0.766441319191209	0.238049145242028	56.913279661308	3
15	50	10911	99.3467700690038	0.722960789191658	0.177141450671048	58.9328360776175	3
15	51	10284	110.957455103958	0.378949508555783	0.299119730531094	57.2144987701029	3
15	52	4179	65.4039948185478	0.61507376135844	0.224998593398666	36.4721402492651	3
15	53	12601	98.8044655168381	0.805912163522883	0.226797954117122	63.3326367349564	3
15	54	4871	75.787079333864	0.380684180466496	0.303324933423975	39.3762295757383	3
15	55	7058	93.657267201916	0.22167972969343	0.196655473827933	47.3986410847948	3
15	56	10802	116.07753991297	0.203896012241678	0.177780004017706	58.6377300938338	3
15	57	1332	41.1632829593687	0.0860138172456824	0.227919846191805	20.5909875527331	3
15	58	3146	60.9230760896834	0.378959178954403	0.258466617081091	31.6449506546338	3
15	59	6503	67.4394693036616	0.870650404027961	0.31765552529906	45.4969140695629	3
15	60	1578	41.7970387695147	0.499061519087889	0.291192279106849	22.4118941724706	3
15	61	1230	35.2997496240205	0.609472091711832	0.333061562910251	19.7868936421577	3
15	62	9227	96.299869261919	0.678123742138072	0.1932249577926	54.1945137427935	3
15	63	4338	73.2656744377241	0.251360599878104	0.172568134295121	37.1594979280572	3
15	64	7719	97.6878046461044	0.298650299207898	0.219439028158684	49.5684780021808	3
15	65	1341	36.401516620596	0.696961488343377	0.279405458274982	20.66043458818	3
