# Supplementary material for: Cell colony counter called CoCoNut
Source: PLoS One. 2018 Nov 7;13(11):e0205823. doi: 10.1371/journal.pone.0205823 (PMC6221277; doi:10.1371/journal.pone.0205823)
Supplement: S1 Comparison to others — (ZIP) [file pone.0205823.s007.zip › S1 Comparison to others/AutoCellSeg/171214 V79 Dish/BacteriaColonySegSummary.csv]

ImageName	ColonyCount	MeanArea	MeanRadius	MeanEccentricity
1 seg	14	5123.85714285714	37.6157718484314	0.396292127765564
2 seg	11	4307.36363636364	34.2637508814632	0.484847101326609
3 seg	10	4391.2	35.1294641216458	0.583801271105274
4 seg	30	6284.16666666667	43.0532337059928	0.518104827495079
5 seg	24	6819.125	45.7670330760783	0.45409410502027
6 seg	24	5791.70833333333	41.1140967969696	0.41902081787874
7 seg	42	5271.09523809524	40.3383191014842	0.376934161853837
8 seg	40	6181.575	43.3176263784981	0.406106019378686
9 seg	42	6297.7619047619	43.6225665697989	0.45942854683371
10 seg	70	5872.72857142857	41.4602023369286	0.447676008727127
11 seg	62	6718.56451612903	44.3276820721165	0.448635987921455
12 seg	68	5916.55882352941	41.9458208031069	0.515387171904075
13 seg	88	6961.72727272727	44.8882912999964	0.53278957065254
14 seg	81	6407.17283950617	42.7137394120709	0.494708401481943
15 seg	65	6340.63076923077	42.3486914335111	0.530611791383475
