# Supplementary material for: Cell colony counter called CoCoNut
Source: PLoS One. 2018 Nov 7;13(11):e0205823. doi: 10.1371/journal.pone.0205823 (PMC6221277; doi:10.1371/journal.pone.0205823)
Supplement: S1 Comparison to others — (ZIP) [file pone.0205823.s007.zip › S1 Comparison to others/AutoCellSeg/171214 V79 Dish/BacteriaColonySegSummary.txt]

                    Image name Colony count Mean area Mean radius Mean eccentricity 

                          1 seg  14 5123.9 37.62 0.40 

                          2 seg  11 4307.4 34.26 0.48 

                          3 seg  10 4391.2 35.13 0.58 

                          4 seg  30 6284.2 43.05 0.52 

                          5 seg  24 6819.1 45.77 0.45 

                          6 seg  24 5791.7 41.11 0.42 

                          7 seg  42 5271.1 40.34 0.38 

                          8 seg  40 6181.6 43.32 0.41 

                          9 seg  42 6297.8 43.62 0.46 

                         10 seg  70 5872.7 41.46 0.45 

                         11 seg  62 6718.6 44.33 0.45 

                         12 seg  68 5916.6 41.95 0.52 

                         13 seg  88 6961.7 44.89 0.53 

                         14 seg  81 6407.2 42.71 0.49 

                         15 seg  65 6340.6 42.35 0.53 
