# Supplementary material for: Cell colony counter called CoCoNut
Source: PLoS One. 2018 Nov 7;13(11):e0205823. doi: 10.1371/journal.pone.0205823 (PMC6221277; doi:10.1371/journal.pone.0205823)
Supplement: S1 Comparison to others — (ZIP) [file pone.0205823.s007.zip › S1 Comparison to others/AutoCellSeg/171214 V79 Flask/BacteriaColonySegFull.csv]

ExperimentNumber	ColonyID	Size	MinorAxisLength	Eccentricity	MeanIntensity	Radius	Type
1	1	1794	39.3932122086444	0.737633848755415	0.67162897138806	23.8966092953314	3
1	2	1160	27.4402956337094	0.863748759393058	0.638085706487132	19.2156048037317	3
1	3	1079	27.3554050913862	0.845363898610489	0.636617507170964	18.5325758380294	3
1	4	3614	62.5369177265813	0.546392146168935	0.718346856916735	33.9171332613507	3
1	5	6587	83.8125531803192	0.548391941671403	0.579327715541088	45.7898156831039	3
1	6	10497	87.7405509477352	0.888640023329987	0.723084595347385	57.80396937297	3
1	7	3685	68.2931408994115	0.120844820300231	0.622408466184311	34.2486777932706	3
1	8	4523	74.6473532874114	0.258022971351194	0.658262052003918	37.9435846383718	3
1	9	6103	86.6530750949729	0.261509249341851	0.611170508729429	44.0754493497193	3
1	10	886	32.6721339403268	0.345382055476259	0.852451205203195	16.7935272994937	3
1	11	2620	56.464501239636	0.302709912628962	0.619048722028641	28.8785716717696	3
1	12	5804	85.3357712181768	0.178482243148758	0.486371422492723	42.9822123605884	3
1	13	3429	64.2950107032523	0.327331020694541	0.489305481493791	33.037624002404	3
1	14	770	26.055040276021	0.725909940977929	0.611808244525923	15.655625581928	3
1	15	1130	28.1997014867341	0.838494553314696	0.716125341490182	18.9654995027203	3
1	16	7382	95.5491152238748	0.240012531641853	0.413297624043082	48.4743600247465	3
1	17	5771	85.1765293950602	0.170357221782064	0.410350816954392	42.8598454636348	3
1	18	1792	44.533710275857	0.510580431303421	0.615102596117595	23.8832852857674	3
1	19	7705	98.696825171725	0.129947735173697	0.373187064562467	49.5235062676918	3
1	20	12151	91.672364744819	0.842189137063669	0.581476404322113	62.1915060681058	3
1	21	6090	84.3970519204287	0.403736257228484	0.432564739115551	44.0284817687288	3
1	22	624	23.2144914649606	0.737845087025986	0.569878560313915	14.0934512798919	3
1	23	1974	37.2506313276475	0.842360423069583	0.700038495160036	25.0667851015403	3
1	24	6158	86.237872336468	0.323586326167037	0.372904457037673	44.2736070263061	3
1	25	861	26.3896586949937	0.78050166877279	0.59037935271927	16.5549029596746	3
1	26	1338	31.7867389902769	0.807143868652375	0.662069958312134	20.6373115427837	3
1	27	6158	84.0019428132089	0.446831069752785	0.468516403142919	44.2736070263061	3
1	28	5424	81.0063220924864	0.339940764885257	0.393384041220102	41.5513275679716	3
1	29	783	24.5482725543684	0.813793557769626	0.506336834514434	15.7872303106627	3
1	30	1215	31.0805157310384	0.785202800006049	0.641100144412957	19.6658717506574	3
1	31	2755	46.4616296500465	0.807673702565307	0.6730071015041	29.6132358319104	3
1	32	3239	50.6520961123838	0.796125389072984	0.629982868747564	32.1092778079685	3
1	33	2521	49.7719296041455	0.660033956866973	0.71716735098001	28.3277112218643	3
1	34	2666	52.441414139054	0.589617905343132	0.709284511101391	29.1309827600441	3
1	35	2006	41.9577063079847	0.727182117146248	0.736776477954004	25.2691438652892	3
1	36	4775	60.2664913263485	0.804207530401778	0.754614098827169	38.9862758740509	3
1	37	2898	58.0276834676543	0.422399809945172	0.781253926372665	30.372060354224	3
1	38	1024	33.1680085338391	0.575687756477327	0.623204052605538	18.0540666735282	3
1	39	3525	55.7083791756355	0.801510788671168	0.646735904489231	33.4969005849476	3
2	1	1725	39.16154910688	0.722325528521018	0.677896562940481	23.432553289538	3
2	2	4813	74.9780390248861	0.405590871856665	0.583726638110732	39.14109710014	3
2	3	1526	32.9859966032911	0.831517849702782	0.671551788941814	22.0395300838395	3
2	4	1282	32.2409833039001	0.777334274491955	0.650407911578316	20.2008235992402	3
2	5	5460	76.8169417494867	0.531627426947101	0.618036410804487	41.6889910955338	3
2	6	3589	58.7787779755254	0.658332832532053	0.742500116384993	33.7996180675703	3
2	7	1913	43.3310038020418	0.641570800524563	0.779216360562272	24.6764424557024	3
2	8	2606	44.8978185522961	0.798200503721515	0.76455541882056	28.8013118346189	3
2	9	8322	87.1290678574365	0.703933013066378	0.57873670785785	51.4681928264584	3
2	10	1897	49.2281882070135	0	0.740409124789502	24.5730310318172	3
2	11	1123	31.25475734659	0.771984826292003	0.82519213986406	18.9066655490702	3
2	12	3769	67.0637830539172	0.353401538604332	0.627108932365292	34.6368295464049	3
2	13	1516	38.1463704044887	0.668971375992052	0.639163963442315	21.9671979882421	3
2	14	4676	71.3790462109489	0.527490283162723	0.659253811578838	38.5800081362797	3
2	15	4688	74.545937751228	0.368880844932417	0.526547858170275	38.6294802764626	3
2	16	2510	54.9243118723518	0.338194065433184	0.610355585140732	28.2658418293408	3
2	17	2595	56.3422413427502	0.285411297470781	0.559381892090582	28.7404619769227	3
2	18	4016	70.7274192691013	0.213371629510152	0.450109785297714	35.753776065111	3
2	19	5110	79.2627678243059	0.265286423842789	0.489633548223379	40.3306771378708	3
2	20	6598	90.2001052683485	0.252538205912596	0.39299069694663	45.8280332224791	3
2	21	3435	64.8981269899512	0.276946000654097	0.484610889080066	33.0665156773634	3
2	22	4781	73.7704729338312	0.450483571682112	0.410949200936166	39.010762179746	3
2	23	7206	93.3853183449013	0.31421394255097	0.367514809977552	47.8930166082739	3
2	24	3804	64.139293835203	0.539685733098158	0.604014411919725	34.7972816042164	3
2	25	6565	81.2634338210636	0.638659170678091	0.451451721040126	45.7132847517719	3
2	26	5613	83.4711548353353	0.226160640591942	0.40134475853836	42.2690595015978	3
2	27	3134	61.5176491242649	0.330296876811703	0.400858097258452	31.584540257854	3
2	28	4073	71.3287476788509	0.204976462758347	0.438641917181022	36.0066128152396	3
2	29	6722	91.8880564799801	0.168916728245782	0.392760660087357	46.2566649784379	3
2	30	7139	93.5300535012842	0.274848808713025	0.359341176404836	47.6698466272557	3
2	31	1198	29.5411674086656	0.824165973788133	0.588089459156781	19.527806933913	3
2	32	4907	66.6521565902677	0.706445064578451	0.423895427520455	39.5214702598962	3
2	33	3191	57.4480499970369	0.594953922682705	0.425642256002114	31.8704698241566	3
2	34	5037	71.1215872037472	0.621670092684058	0.437339745731959	40.0415646136331	3
2	35	1535	33.1924183749258	0.828528234281156	0.667635471581645	22.1044265994872	3
2	36	520	20.9382676689665	0.753621263976019	0.632692307692309	12.8655019651614	3
2	37	2845	57.9612677428683	0.391463894826975	0.718333340637863	30.0930494664945	3
2	38	2203	52.1930250031509	0.569119507515655	0.735641604114994	26.4808738387329	3
2	39	1833	38.2207943756003	0.822267345525649	0.735269028737479	24.1549585256296	3
2	40	2544	46.3980029571272	0.83176724360988	0.740285685158175	28.456639830654	3
2	41	896	28.6599456056996	0.726152508822152	0.740136266476666	16.888032982579	3
2	42	2182	51.3701705289085	0.323375377148896	0.781138354846159	26.3543577355441	3
2	43	1375	37.7389464336535	0.58515704435677	0.761570618907276	20.92070967971	3
2	44	2195	43.1923032247541	0.746850591799312	0.779530672180598	26.4327486306933	3
2	45	2021	42.2338177678138	0.769460539532351	0.658903212034242	25.3634437720401	3
3	1	1506	35.3640776545403	0.762635989177178	0.649201527224438	21.894626934314	3
3	2	2574	54.198522454513	0.449348714538621	0.573836441336441	28.6239348629268	3
3	3	5836	76.3785362646153	0.629024376703899	0.653029472241267	43.1005393906921	3
3	4	5447	82.7142209300364	0.185843106077392	0.568825959243623	41.6393317674901	3
3	5	6947	82.1707186802508	0.647785691604205	0.616815172016697	47.0244487401904	3
3	6	2629	50.6737412694401	0.658395850326498	0.713035374667182	28.9281297490381	3
3	7	5099	77.1450246535554	0.404742064093115	0.548484506766032	40.2872449995175	3
3	8	6089	87.0224657066635	0.21894039193716	0.503547791098703	44.0248668024459	3
3	9	5115	79.4318954833601	0.252151306231628	0.606707233626587	40.3504035646496	3
3	10	4440	74.4033658075069	0.209324988987691	0.555516891891893	37.5938278798	3
3	11	4315	73.9479207532965	0.110889690747244	0.620121089223638	37.0608575033425	3
3	12	5919	85.8174906810794	0.218253209261407	0.511097736104073	43.4059467852258	3
3	13	1604	38.7170463560416	0.682520225516804	0.618224750623441	22.5957752121674	3
3	14	3362	64.2945053806268	0.268753004964005	0.617232302201073	32.7132669929175	3
3	15	2546	53.2175979871512	0.494708835057787	0.795184603299289	28.4678234191505	3
3	16	4824	76.6692412318689	0.294094444297281	0.498303793532338	39.1857996084118	3
3	17	10350	99.3003105916954	0.677281431515788	0.429362801932367	57.3977989299436	3
3	18	2799	57.7643633694821	0.360312553757298	0.483951411218291	29.8487750406684	3
3	19	4645	75.8470813243442	0.238507332446227	0.44400645855759	38.4519105029088	3
3	20	3009	61.6166206353832	0.154644038544059	0.420275008308409	30.9482543534692	3
3	21	1211	29.9887585084939	0.835829751169361	0.474622213047069	19.6334732578974	3
3	22	2390	54.7258416167572	0.597925334059677	0.476650627615063	27.5818894925504	3
3	23	2286	53.1105523275122	0.255882170380111	0.472665135608047	26.9751070399386	3
3	24	4615	74.3260432333098	0.344386005324625	0.391026002166846	38.3275374207396	3
3	25	2481	54.200115632003	0.37408888972866	0.485413139862957	28.1020787064229	3
3	26	4247	70.4151849356964	0.401972709975987	0.376183776783611	36.7676771991726	3
3	27	3463	65.4355405432344	0.247011763599706	0.455993358359804	33.2010110667502	3
3	28	5517	81.3020118523229	0.342141813423117	0.369117727025557	41.9060334805857	3
3	29	4469	72.7192118265131	0.372323974177102	0.370068247930188	37.7164006945965	3
3	30	5567	80.8743286883774	0.387287985051925	0.337736213400394	42.0955001916495	3
3	31	4394	73.6715496185335	0.248756410952801	0.35674214838416	37.3985780463853	3
3	32	6104	86.5177980050104	0.271932243266408	0.34537393512451	44.0790601676789	3
3	33	5164	80.3468931848863	0.193944435203824	0.34413148721921	40.5432146265327	3
3	34	8874	99.8814161138702	0.471644657171256	0.295722053189092	53.1477368285326	3
3	35	3241	63.0441095723134	0.27712563075177	0.376393088552915	32.1191896087318	3
3	36	4098	70.2413501046527	0.329565439288378	0.409328330893119	36.1169477334557	3
3	37	5083	77.603027342423	0.422415232192155	0.467847727719849	40.2239872647181	3
3	38	1655	36.0256415217957	0.795248116428747	0.629084592145015	22.9521864238284	3
3	39	1415	36.6541600197961	0.681363465394015	0.596579505300351	21.2228294284731	3
3	40	3664	62.5961484387953	0.546647773596725	0.467909388646287	34.1509505428093	3
3	41	478	24.0695180993341	0.315331119924062	0.59933577405858	12.334995970646	3
3	42	4494	68.4007179209855	0.578435783530171	0.502493880729863	37.8217480890288	3
3	43	519	19.5535664144307	0.818673089725514	0.600544315992292	12.8531253370294	3
3	44	1714	39.1218258622561	0.715664694115302	0.626724037339555	23.3577213126413	3
3	45	2596	53.2932508560522	0.516945758789918	0.688783705701081	28.7459991047993	3
3	46	5076	60.1972860501768	0.8320044720658	0.7012913711584	40.1962807019371	3
3	47	2255	46.9199198720296	0.646802814233183	0.709124168514414	26.7915806428894	3
3	48	4957	61.3065979641396	0.804451402140501	0.701133750252166	39.7223124429212	3
3	49	556	25.1827394111941	0.451586879604383	0.719127697841726	13.3033941803657	3
3	50	1042	29.1567248437836	0.792036310013323	0.626441938579652	18.2120537393098	3
4	1	574	20.5874489078355	0.826429777420693	0.599751612791941	13.5170216641646	3
4	2	3569	63.3791443844299	0.491417758342389	0.481329878574856	33.7053109137113	3
4	3	2278	52.7044255890284	0.296902502010987	0.523953833047922	26.9278651349615	3
4	4	2689	57.4186043374011	0.283945106970677	0.503110398432926	29.2563716811947	3
4	5	2089	51.6844782643988	0.121849678585616	0.591100720890661	25.7866118797708	3
4	6	2165	52.4689679473856	0.134046747445987	0.588361191777375	26.2514933591959	3
4	7	2547	54.4952251727842	0.409067766806912	0.565655770524049	28.4734135661693	3
4	8	2432	52.3085189235499	0.473383333712975	0.513964996417405	27.8231853532082	3
4	9	5751	83.8145583506656	0.28492003857743	0.559569924128565	42.7855133829545	3
4	10	4480	74.8527888032614	0.198732135835985	0.569200296145686	37.7627897553052	3
4	11	2069	50.0354015983718	0.339747571809062	0.553305753484969	25.6628750243277	3
4	12	4448	73.8159977993713	0.277536948385494	0.462101111190257	37.6276809509369	3
4	13	6137	85.7893016870049	0.338522323522688	0.43144810651833	44.1980516709721	3
4	14	3155	60.8522241904409	0.391668323158548	0.452344228083664	31.6901828790851	3
4	15	3429	64.6342362753682	0.296340847198928	0.581790003147294	33.037624002404	3
4	16	5799	74.4929033964834	0.665872805105833	0.510532713902536	42.9636943241593	3
4	17	2529	54.8193278913094	0.365785348558647	0.450625222664615	28.3726224053894	3
4	18	3566	65.24085893707	0.370534872051457	0.521789952410835	33.6911420722331	3
4	19	3950	69.5408605433514	0.280471038174334	0.383741070309562	35.4587654949516	3
4	20	4602	76.3998359443442	0.123371765247793	0.510234465428288	38.2735169042225	3
4	21	6789	80.5477539126085	0.664427101864971	0.33961533581551	46.4866197663559	3
4	22	9686	84.9114311102908	0.821613138286045	0.45868488356166	55.5261159957744	3
4	23	3470	66.0756289745453	0.169085873036947	0.400707621194396	33.2345498699434	3
4	24	4073	69.9159023374593	0.350781120722754	0.289094082499336	36.0066128152396	3
4	25	3690	65.1463379341097	0.434121708514075	0.5398836834903	34.2719051121788	3
4	26	4057	70.118139217922	0.336199253848195	0.281023265008286	35.9358206842092	3
4	27	4207	72.8727388391085	0.141123512750775	0.464832304480743	36.5941209919737	3
4	28	4191	73.0967918380886	0.012863326767015	0.481221547351584	36.5244675936045	3
4	29	3896	69.8365837269071	0.189534516969443	0.364367109195517	35.2155550371146	3
4	30	4240	71.8848295882108	0.295381915016714	0.421923454137866	36.7373640510485	3
4	31	1719	46.2271363223608	0.288961950598067	0.48846900396846	23.3917655244305	3
4	32	4300	73.2953718770409	0.198372754421631	0.449009900990102	36.9963851016596	3
4	33	7705	82.1186012198232	0.73031361427972	0.258580322665623	49.5235062676918	3
4	34	3654	66.2646241910817	0.335151822377376	0.377985335479358	34.1043153298167	3
4	35	1652	43.9770933809869	0.399673734535682	0.34737372042289	22.9313744022381	3
4	36	4035	70.098436433004	0.297358455438371	0.316504717386236	35.8382531766211	3
4	37	2793	57.9827918171532	0.332708089762712	0.373309511402267	29.8167656212294	3
4	38	2621	56.1746352205017	0.333561314660613	0.445737210119335	28.8840823237941	3
4	39	3094	62.0252645313805	0.226491299528954	0.442282891831524	31.3823324157502	3
4	40	5233	81.1225743412916	0.163800079338955	0.302292382878648	40.8131796653946	3
4	41	4689	76.0735645395845	0.250676034325101	0.287022080327036	38.6336000951994	3
4	42	3421	64.7265953312358	0.280877574394645	0.408750842929953	32.9990624205408	3
4	43	3529	66.7914555630084	0.134128306915661	0.351386952240137	33.5159005300857	3
4	44	8206	79.0099485554445	0.817098334277652	0.359887295700079	51.1082275766259	3
4	45	1564	43.1337544532404	0.360582141170576	0.363706287508546	22.3122536287003	3
4	46	2780	57.7187716390814	0.360255505081285	0.390009081843436	29.7472937187728	3
4	47	3750	68.5726843276837	0.182982702950137	0.274297689768977	34.5494149471335	3
4	48	2115	49.7755447157886	0.398615146696343	0.358061231655081	25.9465876230135	3
4	49	2431	54.8321898934126	0.247681684960626	0.454576000586483	27.8174645378186	3
4	50	2816	57.9509462646424	0.355990582828563	0.436515526552656	29.9392825480764	3
4	51	2188	51.8502345862946	0.270681529965619	0.305275625825836	26.390567083148	3
4	52	2901	59.7004188310781	0.26866966727245	0.322496339602936	30.3877768160025	3
4	53	3520	66.1990763907405	0.219207125089222	0.373324285553556	33.473135487536	3
4	54	3769	68.0182741407586	0.272039079537545	0.307432441307277	34.6368295464049	3
4	55	2266	52.6855554448245	0.282647847048494	0.34723812187044	26.8568464658915	3
4	56	5328	81.3425976168174	0.224094917272553	0.359693697410284	41.1819751054662	3
4	57	3590	64.6241373586347	0.410242066079422	0.39135249179514	33.8043265189503	3
4	58	3858	68.3709903415393	0.310758629538677	0.366351390193451	35.0433951108774	3
4	59	3576	66.4912145859914	0.245170162012345	0.369368396571199	33.7383484034598	3
4	60	4928	73.7077956810511	0.507380781110039	0.425334218689726	39.6059480269532	3
4	61	2010	38.6743610024055	0.831915897686666	0.41679350770898	25.2943248818667	3
4	62	2455	44.1956267601552	0.797329510368178	0.380525700227864	27.9544409813755	3
5	1	5391	80.8463406749718	0.321171632684301	0.520863087813751	41.4247341140147	3
5	2	1960	44.9851372535606	0.590206318972815	0.617919975872125	24.9777376261388	3
5	3	3216	63.1469442444139	0.236942663139197	0.561515850550205	31.9950714011873	3
5	4	3100	62.4144791365004	0.175032025134921	0.513770061973622	31.4127465715711	3
5	5	3570	65.4876143926897	0.335687052081455	0.553833257440909	33.7100325374529	3
5	6	3904	69.81792704266	0.209858145562786	0.527675921626426	35.2516920964302	3
5	7	2465	55.2817391597018	0.239555946818732	0.522432278499985	28.0113168102295	3
5	8	6134	83.5142143763487	0.453654854823041	0.521689653566248	44.1872475025473	3
5	9	3270	64.1310486363175	0.167775583386947	0.523106009249636	32.2625685248555	3
5	10	3329	64.0559449201692	0.258974768737955	0.536886622560068	32.5523211323838	3
5	11	4786	77.3383265105146	0.195700916809178	0.486154712328031	39.0311556999741	3
5	12	3254	61.6788428763928	0.411703109352883	0.558184545886686	32.1835419064163	3
5	13	3114	57.1934096476544	0.588461180377149	0.573391737932302	31.4835986757601	3
5	14	3072	58.7174137277983	0.477297253356859	0.554902375821017	31.2705607617869	3
5	15	3566	66.9802033676856	0.166453790962309	0.574817861079872	33.6911420722331	3
5	16	2362	52.9990096465008	0.362325499814891	0.582975311062264	27.4198459362213	3
5	17	1536	44.2325632562211	0.0718446743058371	0.5991988659688	22.1116255661655	3
5	18	1538	44.3456487744457	0.289631305353442	0.589893470504206	22.1260164727108	3
5	19	1979	49.9764966454525	0.155457824269332	0.481353472545472	25.0985112060003	3
5	20	6353	83.9815522101213	0.500726649883572	0.493571944211609	44.9691306000641	3
5	21	1660	44.1678304394912	0.388947122178033	0.498151225592023	22.9868312532435	3
5	22	2370	52.3978312045003	0.419809446052664	0.492688782191182	27.4662416478044	3
5	23	1399	40.8839635689397	0.351495694320395	0.608421919949858	21.1025005810004	3
5	24	3634	67.0518289565397	0.242698750330384	0.451115762191239	34.0108530676885	3
5	25	3525	64.8716230026593	0.352300885638181	0.400378017678089	33.4969005849476	3
5	26	4266	71.4897049655873	0.343276538825141	0.464136175834126	36.8498300465559	3
5	27	2477	55.4308711720167	0.234456888393282	0.439382217882351	28.0794157360378	3
5	28	4940	78.6808114847983	0.18204203195703	0.352585209708624	39.6541402346328	3
5	29	4778	75.4514935496228	0.356260929296676	0.34298106881499	38.9985209486995	3
5	30	4489	74.6480709336207	0.227743980706223	0.350745171283498	37.8007020976997	3
5	31	2769	57.0047051485467	0.392676636462476	0.452441439085441	29.6883828263332	3
5	32	3834	68.4789577884501	0.28354371242447	0.536221158367828	34.9342253904198	3
5	33	2164	51.8281001586001	0.234322872931537	0.358940067199038	26.2454299584084	3
5	34	3038	61.5920762294807	0.20571024866745	0.435774118959517	31.0970325630333	3
5	35	3909	69.2130851132371	0.276185466438339	0.345952941739852	35.2742589587994	3
5	36	4549	73.9181946051489	0.335744546149306	0.324809111946868	38.0524857565188	3
5	37	1529	43.5268684809748	0.238092546004405	0.334023332162752	22.0611834672353	3
5	38	4076	68.4985227817249	0.430696619113697	0.437222936618048	36.0198708504782	3
5	39	2014	49.9473438856908	0.24410245282569	0.433027917875366	25.319480855147	3
5	40	4332	72.2292632814529	0.329498541146102	0.289124580962388	37.1337909046219	3
5	41	3109	61.2136111807466	0.33300734572299	0.484534016133045	31.45831267162	3
5	42	4613	76.2078077128085	0.157794274109349	0.278234887696902	38.319231528905	3
5	43	3677	67.3215531581375	0.258002590301315	0.282610180981229	34.2114812818416	3
5	44	4868	77.5736294937653	0.244261342287144	0.25735728655217	39.3641019958882	3
5	45	5029	79.7713717744794	0.119417075429292	0.260673316439527	40.0097540309645	3
5	46	1736	41.532249050011	0.628589506545114	0.483304862545686	23.5071470496754	3
5	47	4887	77.908621273966	0.22486027660677	0.270671863927721	39.4408470215865	3
5	48	4447	73.6851098191508	0.289402087210925	0.306580735781358	37.6234509828553	3
5	49	1578	39.9817688228034	0.609516559820597	0.4587274532207	22.4118941724706	3
5	50	3213	62.9198988654986	0.261948794230156	0.28688946843105	31.9801448450209	3
5	51	4063	70.9775148391493	0.235485715502291	0.262330729435043	35.9623840639736	3
5	52	4899	77.4784308550307	0.27680051322807	0.385796538350543	39.4892407171167	3
5	53	3617	66.8023030277558	0.25627121570248	0.280352359070671	33.9312077345734	3
5	54	2065	50.8248315991932	0.200382395916934	0.34711888262026	25.6380559904515	3
5	55	3515	65.3205784287943	0.30535332575621	0.353294466361616	33.4493535055018	3
5	56	7725	77.2336801015281	0.801629556000542	0.2667750729351	49.5877391173441	3
5	57	2540	54.6416667028264	0.393158337797819	0.407831348667624	28.4342594576829	3
5	58	2468	54.2386347355117	0.357342913688155	0.23901006778389	28.0283570531987	3
5	59	3885	68.366053641006	0.330452887878044	0.378375208424468	35.1658059458905	3
5	60	3664	64.1105283614735	0.477424171537132	0.402800783014606	34.1509505428093	3
5	61	1030	33.7339977161008	0.503337910871952	0.349117604859152	18.1068821935005	3
5	62	3397	63.7192414329521	0.348658341287109	0.31570815164351	32.8831063521428	3
5	63	1746	45.1328770261236	0.404797407047224	0.279525615199273	23.5747547447879	3
5	64	2953	60.1577179580825	0.279610433343243	0.284131191624447	30.6589154064643	3
5	65	2606	57.0008356336788	0.214054709876335	0.357824308435631	28.8013118346189	3
5	66	4368	74.2771843149344	0.178052266646457	0.265319655713744	37.2877672011988	3
5	67	1351	39.862994470962	0.387681756287462	0.386322118627691	20.7373251947859	3
5	68	4124	65.9377496363309	0.567343446549955	0.445300368383079	36.231339619478	3
5	69	2687	56.4642333169238	0.374305510121047	0.292792701953027	29.2454896381621	3
5	70	3480	64.7156847502065	0.333284312458106	0.340796812185039	33.2824038182279	3
5	71	2729	55.9589234873052	0.43815514380109	0.330846211192682	29.4731688047886	3
5	72	2006	43.8576879809089	0.661869081374527	0.449601933116905	25.2691438652892	3
5	73	3575	65.6617695125925	0.33084499219257	0.466734644665679	33.7336307430293	3
5	74	2686	53.4570180978519	0.565426043797238	0.405254026534227	29.2400470979385	3
5	75	953	32.8471066628241	0.467157992199251	0.365894065409208	17.4169262940725	3
5	76	2204	49.7305960618447	0.476071403060528	0.37424454417852	26.4868833415537	3
5	77	1548	41.2168987286324	0.510213478519289	0.41635798933313	22.1978310609958	3
5	78	1262	38.2544378331379	0.418066420866913	0.387458721397735	20.0426314730363	3
5	79	754	30.6591389361894	0.225269815410004	0.420306803778861	15.4921158717129	3
6	1	5089	74.0639661564664	0.575333981351861	0.511297379919869	40.2477205663788	3
6	2	3387	59.058652487657	0.592832143218818	0.510996618563269	32.8346704643811	3
6	3	3282	62.4627180390652	0.360924794017605	0.509064013285513	32.3217116882012	3
6	4	1587	44.3168226623915	0.244314263707183	0.521540314033712	22.4757155475343	3
6	5	3194	62.0947458044996	0.323776132242699	0.532727553730675	31.8854477226058	3
6	6	2360	53.940739531148	0.260670575051407	0.495283995342216	27.4082347369134	3
6	7	3342	64.2916941556359	0.24373175991602	0.568860656948422	32.6158188556754	3
6	8	6317	82.0392036786322	0.564800336702451	0.431810684122694	44.8415382321236	3
6	9	7948	79.1559685555325	0.793172387753544	0.532873666107055	50.2983794509204	3
6	10	3880	69.9889039198401	0.142103328774575	0.543378977466489	35.1431694414876	3
6	11	6952	83.5619821089994	0.639919851318486	0.627371770658561	47.0413682703821	3
6	12	3790	67.88809462379	0.300463011549194	0.487582160097215	34.7331897273568	3
6	13	3838	67.5991943345118	0.358249448488626	0.526327060186933	34.9524440228919	3
6	14	2487	53.9669898019806	0.41146245887532	0.54070684096743	28.1360389347734	3
6	15	3319	63.3572122636719	0.31820208802685	0.538915811270908	32.503392319018	3
6	16	5082	75.2697499799383	0.486067416430074	0.409027821588545	40.220030352873	3
6	17	3631	67.8004747344961	0.122349690470328	0.549605005805953	33.9968115671653	3
6	18	1784	46.8394216595218	0.265654392484941	0.466339186891681	23.8299147491526	3
6	19	2737	58.6306729422025	0.181704121853537	0.525158486892931	29.5163371454697	3
6	20	1401	39.6196670803851	0.480018964459687	0.510268020116493	21.1175791828394	3
6	21	2257	52.9011009501905	0.238540082855229	0.442663537019687	26.8034589767219	3
6	22	3336	47.1934963269141	0.855714015745071	0.487396342468011	32.5865275890072	3
6	23	1014	35.6875106663089	0.179020246677033	0.483390296660995	17.9656957725094	3
6	24	2451	55.3890927104529	0.198570806114331	0.448931370381097	27.9316582221047	3
6	25	2133	51.5419373453876	0.221397895932573	0.406611720104168	26.0567647114914	3
6	26	1583	43.259840973454	0.377772240764217	0.399671124013252	22.4473728937027	3
6	27	2306	52.6579838416535	0.336979457818595	0.388117953165654	27.0928514102857	3
6	28	3521	65.337610701811	0.310447328127848	0.40632540634058	33.4778898566371	3
6	29	2662	57.2041264881496	0.270389442732273	0.395160041523045	29.1091208562067	3
6	30	3331	57.9319081841851	0.617936179411812	0.456578383494399	32.5620980724247	3
6	31	8043	78.3932501843064	0.811911193842867	0.248065502883834	50.5980870643963	3
6	32	3942	68.1510309203466	0.382700290499784	0.346962250339853	35.4228396848206	3
6	33	1498	43.15338990415	0.227646078122341	0.32290212225291	21.836396440423	3
6	34	4591	75.9574684923698	0.167905071639083	0.310379916896815	38.2277476117778	3
6	35	3352	64.8598015722171	0.178502246526503	0.39533497907899	32.664579263907	3
6	36	3484	66.2236126888837	0.163488752096728	0.311389324662654	33.3015261431714	3
6	37	3035	61.3148720459737	0.246171902199522	0.263856366143928	31.0816747387879	3
6	38	1512	42.9131488565728	0.298783731612249	0.402870336712577	21.9381983742944	3
6	39	3370	64.6903019377394	0.241904369158795	0.253323366631179	32.752165064914	3
6	40	3158	59.6321274622402	0.471677154474862	0.378515245420572	31.7052459471364	3
6	41	1402	40.8887772534956	0.355841329355318	0.415680253218775	21.1251144477296	3
6	42	3687	67.3223617959157	0.265921127698025	0.379040311499522	34.2579706106424	3
6	43	4477	74.8713569101993	0.187886655629269	0.263215268766968	37.7501438466773	3
6	44	1412	36.8716247406722	0.656877737031782	0.400092987046689	21.2003197921992	3
6	45	4953	76.3559858492185	0.38415475986586	0.354258272031908	39.7062824533891	3
6	46	2682	57.1972393260271	0.296471784866993	0.334688138622767	29.2182667991263	3
6	47	3483	65.6593050106343	0.25940675433928	0.28385491434587	33.2967465914936	3
6	48	4297	73.5324577632294	0.161234271701504	0.342857109019196	36.9834771341439	3
6	49	1738	45.4809755142361	0.359691092835717	0.425769434610868	23.5206841351911	3
6	50	6478	72.2345391089366	0.783563127302396	0.283971508185467	45.4093761540345	3
6	51	4367	72.9667939787596	0.302509509830413	0.234432893940268	37.2834986685077	3
6	52	4026	70.8949840805203	0.214836061364581	0.256792679643387	35.7982625524751	3
6	53	2263	49.4671148213648	0.534614767735695	0.397039890527898	26.8390624358214	3
6	54	3967	68.9503185996285	0.341921642690425	0.271666182391497	35.5349872448422	3
6	55	3154	59.0114237742928	0.525273143889044	0.352414075748556	31.685160265078	3
6	56	5194	72.2815588432581	0.629241067422358	0.326734409736816	40.6608109712363	3
6	57	4575	74.2703672280327	0.329770023687904	0.303073735730473	38.1610761023696	3
6	58	2726	58.0241075768015	0.251703659396829	0.281781879890005	29.4569643673107	3
6	59	1337	40.3582520055859	0.300237087191723	0.399268424047609	20.6295981014592	3
6	60	3123	60.763679066239	0.375021966269361	0.344960112894644	31.5290623798422	3
6	61	6016	74.3278124711465	0.698548579346861	0.273511095095014	43.760167678857	3
6	62	5311	79.2680093784618	0.380558513942578	0.447025066320177	41.116223142722	3
6	63	4354	74.1747661768336	0.135913262760202	0.276153892007699	37.2279632056902	3
6	64	1338	37.8216642170391	0.625312370597421	0.408923728781327	20.6373115427837	3
6	65	919	31.0773216996336	0.600209988785775	0.413157902023164	17.1034144369744	3
6	66	3324	56.0383872175948	0.695332660360254	0.366457378369359	32.5278659256171	3
6	67	1938	45.7433242092859	0.531871583878821	0.411553318260477	24.8371608567523	3
6	68	3622	62.9741376121932	0.512765762046051	0.403784899462291	33.9546522255447	3
7	1	4211	68.0540350108258	0.523910005751404	0.460753622070307	36.6115136360127	3
7	2	1245	37.4988873869514	0.465284594540947	0.524073960817892	19.907179817815	3
7	3	3068	61.0758476561623	0.30457912603499	0.423721368109651	31.2501956923772	3
7	4	645	28.7426431436589	0	0.515873765395663	14.3286383368604	3
7	5	2318	53.0868895197543	0.307390972061857	0.525139823846042	27.1632530484481	3
7	6	3414	63.5921912619622	0.411434494915214	0.392462806181773	32.9652840338357	3
7	7	1668	44.8679219196645	0.324192986797049	0.54049045027937	23.0421546335095	3
7	8	1471	39.7730254848967	0.598818344048687	0.390971644690756	21.6387116662789	3
7	9	3698	64.7179425061817	0.463375195666494	0.387983077695998	34.3090361145232	3
7	10	3605	66.3184805644609	0.296960518659212	0.469488231939566	33.8748747553783	3
7	11	8098	79.7188333381689	0.801226672332415	0.523776629687339	50.7707933591384	3
7	12	4321	72.6179907404872	0.290804683484745	0.420720668861903	37.0866150814571	3
7	13	3613	60.7387263837128	0.603490869741532	0.542526915636008	33.9124404722225	3
7	14	6147	70.2015295122505	0.782961949607459	0.371972956970469	44.234046506868	3
7	15	6195	83.6228911304935	0.464059471168539	0.371300746057697	44.4064155827577	3
7	16	5291	76.3786646062051	0.502132686853318	0.503845242423924	41.0387330189229	3
7	17	3271	64.5473919983023	0.0678820615533428	0.464351391322296	32.2675012622171	3
7	18	3722	68.3906070531755	0.1710983710985	0.42555855293126	34.420188790535	3
7	19	4419	73.0151229526731	0.323996024604885	0.370663482447162	37.5048181844169	3
7	20	3353	63.8382886654796	0.305724730552221	0.528647729664019	32.6694513020077	3
7	21	5254	71.0543723027865	0.662073182688684	0.485212620212978	40.8949892041756	3
7	22	5655	61.6908621643945	0.865027539308128	0.223676993990315	42.4269066321048	3
7	23	2701	56.6929903578638	0.360229061319315	0.426161959191653	29.3215791283897	3
7	24	3153	62.2729373434141	0.267028318598007	0.414479965096491	31.6801368547785	3
7	25	4105	71.4154199638065	0.225059518483059	0.452822792558289	36.1477811599061	3
7	26	5987	69.0759362690098	0.788002764948903	0.544231621982988	43.6545677859987	3
7	27	4046	71.1363129332419	0.203915844962745	0.507338826841577	35.8870700879804	3
7	28	1856	44.6517069335521	0.565352626443799	0.283138510852442	24.306031118986	3
7	29	1588	44.8959913942002	0.100301778443347	0.377828958304031	22.48279562821	3
7	30	2930	58.3564487965281	0.41381102300393	0.514356993122088	30.5392856255432	3
7	31	1622	42.9607662908092	0.452539753327115	0.503530140767492	22.7222057773912	3
7	32	1487	42.3756036158207	0.326636108983719	0.315171417940254	21.7560750310183	3
7	33	3689	65.0777460736243	0.437285452790341	0.479874314225443	34.2672609079279	3
7	34	2231	49.2343504740769	0.526397484152608	0.390777621289307	26.6486276583999	3
7	35	1870	47.3039541285434	0.345414869714893	0.298802899101496	24.3975303496827	3
7	36	3215	63.7760296210185	0.130685598554127	0.373249599355811	31.990096656323	3
7	37	2933	60.7890650671562	0.157464659249352	0.373460758981033	30.5549160721652	3
7	38	3460	66.3383531278071	0.0829789725717345	0.379480502332678	33.186626918021	3
7	39	3098	61.2976714901151	0.313234016664916	0.401078311535525	31.4026117926102	3
7	40	1992	50.4552766294967	0	0.375723707010785	25.1808120059324	3
7	41	3612	66.5411425867331	0.277172361866555	0.33731048788303	33.9077470336183	3
7	42	7682	80.9874175568397	0.752908628605808	0.423613708359049	49.4495353432555	3
7	43	3417	64.9708557788233	0.248971158753429	0.349037880172147	32.9797647215685	3
7	44	6057	72.6066160438807	0.736859985764676	0.314850292776993	43.9090307410129	3
7	45	1586	43.9465030036525	0.299631772797284	0.447907131563618	22.4686332358578	3
7	46	2553	56.1069189267201	0.259279184744133	0.326257950733785	28.5069314277636	3
7	47	6156	66.0103774123866	0.83865023511314	0.303982660637305	44.2664168342934	3
7	48	1619	44.9103067032435	0.216904826301121	0.299896846771994	22.7011829148077	3
7	49	1417	42.0024523644091	0.219144501125147	0.464099817660103	21.2378225984311	3
7	50	4713	75.9926584489434	0.277050002501338	0.43158947979506	38.7323442820623	3
7	51	2461	55.9944600354716	0.0624902240866796	0.313918447579191	27.9885803480332	3
7	52	3096	62.0251649772505	0.227483612488584	0.300123624391715	31.3924737417269	3
7	53	5152	69.7287425072002	0.672287577993704	0.394892230507298	40.4960804722987	3
7	54	9665	87.050114007137	0.797769595747111	0.270780276312298	55.4658908696718	3
7	55	4638	76.5228267870925	0.139421408933542	0.359937659108271	38.4229261264733	3
7	56	3848	68.9670994491104	0.24721922387806	0.320086510759101	34.9979491118441	3
7	57	1558	43.5179397608885	0.305036576198819	0.255864605800747	22.2694140622143	3
7	58	3136	61.8419735060077	0.293628255170839	0.400112011809801	31.5946166786744	3
7	59	3260	60.305117629442	0.543395779918418	0.388149699479929	32.2131996076012	3
7	60	2086	47.5420997302025	0.550831225823153	0.388311489212589	25.7680892302745	3
7	61	6787	78.2463643065555	0.715974000524378	0.210184220505161	46.4797719177858	3
7	62	2142	51.0294372670397	0.308718903515124	0.386771459852977	26.111678923533	3
7	63	4857	77.1582334536039	0.280032333865746	0.260619713658344	39.3196022003615	3
7	64	769	29.8885814522567	0.422203708376187	0.244126791336893	15.6454562884991	3
7	65	3303	63.4755949693403	0.293675489521462	0.374132268619053	32.424952645533	3
7	66	4777	75.8086593779113	0.331608275025161	0.238821489178795	38.9944396843956	3
7	67	2384	54.5897051486337	0.203716712859719	0.303506030048036	27.5472461175733	3
7	68	2849	59.3407981252226	0.250458427786823	0.259288591775901	30.1141970794112	3
7	69	3573	66.2738552602137	0.274081212746586	0.287583412537063	33.724193442315	3
7	70	5825	74.1684108920287	0.684661045025018	0.204640857497659	43.0599011496843	3
7	71	4274	73.1072072826358	0.199195392680828	0.222504032171861	36.8843659773287	3
7	72	4231	69.9643225180937	0.426574848077527	0.277947275787726	36.6983532116036	3
7	73	1736	45.1140720043732	0.39422256285374	0.215217022620412	23.5071470496754	3
7	74	5040	79.1683471052478	0.220465846077682	0.23769438401418	40.0534870687473	3
7	75	5723	68.448575433703	0.779773866455345	0.300650328046683	42.6812309877519	3
7	76	4504	74.64123249186	0.2421837706487	0.276406307760276	37.8638049774688	3
7	77	4066	71.0847883765428	0.223385735059163	0.372266860756903	35.9756583987464	3
7	78	5717	74.7142637997936	0.655745650418691	0.352766128982133	42.6588515939275	3
7	79	3779	68.3461185366229	0.247466313440205	0.253460548072907	34.6827487360582	3
7	80	2212	50.467386399998	0.431982825841827	0.276797762091408	26.5349103680142	3
7	81	3701	67.7706032225691	0.230637430696491	0.237773574709538	34.322949884388	3
7	82	5735	71.2728899609234	0.730085712714649	0.269856920945835	42.7259546091605	3
7	83	1311	36.1794320488086	0.625059770776237	0.345648108352983	20.4280263556456	3
7	84	908	33.2621197020183	0.301538699170617	0.242782709810148	17.0007463558187	3
7	85	5750	80.161138354103	0.481989051848871	0.253586404767158	42.7817933887395	3
7	86	2027	39.8217851946654	0.792485322836501	0.334405575492276	25.4010657117874	3
7	87	2338	53.5001410047074	0.28449629972221	0.221075977124793	27.2801853713955	3
7	88	3152	62.7853467706757	0.198636629985757	0.250608750547553	31.6751126478077	3
7	89	3541	66.0023911943182	0.263392809583618	0.234565503163092	33.57283584949	3
7	90	4407	74.229670142747	0.19794613447112	0.354938324930688	37.4538605274805	3
7	91	4126	71.929364293835	0.181351706496134	0.217789380700817	36.2401240394445	3
7	92	2282	44.8353004237854	0.744230303373104	0.345708190784645	26.9514964384431	3
7	93	3621	66.1851981233259	0.316043140821564	0.227206776039936	33.9499646225369	3
7	94	3473	65.4702466824277	0.25246453813152	0.236210154915145	33.248913286246	3
7	95	2897	43.4760189999557	0.872092213117084	0.304251378548437	30.3668197260504	3
7	96	3276	63.0069996304	0.337222544782334	0.218433709550461	32.2921536466383	3
7	97	4045	71.0306631186415	0.208287575502765	0.260067891048044	35.8826349313067	3
7	98	3087	61.3635853592915	0.292619486675036	0.320123359955537	31.3468119375697	3
7	99	1450	40.8399074791594	0.432479047878395	0.284643794853843	21.4836992849578	3
7	100	4298	71.9251160230316	0.329524956902589	0.231021747808566	36.987780290495	3
7	101	4974	78.2094398097687	0.291194335472452	0.210463445449331	39.7903678530141	3
7	102	1478	39.4102664282003	0.567909724884036	0.250647397017509	21.690136278494	3
7	103	2865	59.2164456829631	0.294248045405823	0.236550881016292	30.1986394381694	3
7	104	8219	94.0057316028283	0.597243848816826	0.312055513317847	51.1486945536695	3
7	105	3083	60.3036373112698	0.38712169120126	0.200791634491423	31.3264964383926	3
7	106	3677	67.4750773521418	0.240956297275877	0.253440580698511	34.2114812818416	3
7	107	1533	42.8943859566793	0.359769041899386	0.214871805060248	22.0900216278697	3
7	108	2824	58.8697395913021	0.294838084280595	0.205912698983334	29.9817797767748	3
7	109	3320	62.9223139458466	0.378614127501428	0.184448198886918	32.5082885143187	3
7	110	3846	67.7838790319009	0.351948896897477	0.19121059258614	34.9888528286204	3
7	111	3103	61.9212156327421	0.249953874435041	0.297492519929134	31.4279426120817	3
7	112	2987	60.4565373879443	0.288060948842448	0.187458683058057	30.8349092755432	3
7	113	1617	45.3546900172807	0.0771593695027733	0.246933752735058	22.6871568505	3
7	114	2062	40.8921162649502	0.774063084075846	0.288189230307178	25.6194259364057	3
7	115	4371	63.8169904466402	0.691508602133943	0.357256003168087	37.3005698684263	3
7	116	4143	71.2222190095551	0.280106558643059	0.287545747153477	36.3147058154055	3
7	117	2780	58.2758421080205	0.292803410092235	0.266418946061425	29.7472937187728	3
7	118	1768	44.8804964672783	0.452348628783568	0.279589774215036	23.7228134666389	3
7	119	3155	62.3936353213851	0.27194818841832	0.307848311036386	31.6901828790851	3
7	120	2799	56.698923414352	0.446075376637256	0.344716115073731	29.8487750406684	3
7	121	2822	55.004455317469	0.553841985974016	0.305079379926396	29.9711611188265	3
7	122	4999	77.8260079082856	0.334209140255173	0.335590976063231	39.8902384178482	3
7	123	2250	48.3972906755365	0.582987580260419	0.382021432600114	26.7618617422916	3
7	124	3729	68.1247068226366	0.219842818951937	0.304018578489627	34.4525407710281	3
7	125	1995	48.8291442898706	0.35078076507693	0.330793990051269	25.199766327025	3
7	126	523	24.5933429495576	0.423766170009211	0.376745833778183	12.9025606169521	3
8	1	1342	40.4150160016052	0.30156519826969	0.5400571957949	20.6681365211924	3
8	2	4200	71.4771771643543	0.299966988123823	0.425706680706682	36.5636639571573	3
8	3	2031	49.8152175944897	0.290019596616987	0.536681437715411	25.4261160785378	3
8	4	2930	58.2726712235587	0.419102102308878	0.568685377900396	30.5392856255432	3
8	5	3055	61.4613565068416	0.247608844244191	0.577388339090468	31.1839173660315	3
8	6	2203	42.7996636203101	0.829322475202946	0.515340372353536	26.4808738387329	3
8	7	6179	81.0533104198369	0.573468832569393	0.479788679497372	44.3490336617343	3
8	8	2690	56.5063707967883	0.371224052500418	0.515161257912185	29.2618111851334	3
8	9	2562	54.8993651161942	0.388454959127162	0.430665922469201	28.5571344571347	3
8	10	4106	64.7879788594299	0.604508710083351	0.441621358328616	36.1521837884054	3
8	11	1224	38.9102565818219	0.246255343099015	0.547542194601019	19.7385739274386	3
8	12	6358	73.6553762101784	0.747656525103968	0.514539905228799	44.9868231414104	3
8	13	4383	74.0917791471901	0.187476224383758	0.548928431885312	37.3517366549877	3
8	14	5324	75.9405160020261	0.529593485066397	0.391890045909581	41.1665135036051	3
8	15	4975	79.092964571334	0.168229635865018	0.436902942229577	39.7943674879292	3
8	16	2245	52.5408700216969	0.271947614346054	0.469080621419151	26.7321098023072	3
8	17	2521	54.7473270896432	0.363760880607738	0.537821366857462	28.3277112218643	3
8	18	3916	68.2341925541826	0.362310383906293	0.427579287895937	35.3058283332331	3
8	19	3963	69.9931468767264	0.244097104727825	0.447156467595529	35.517067431678	3
8	20	4956	76.1246615054189	0.400108601152925	0.45939649753209	39.7183055520608	3
8	21	5700	83.3138274201565	0.296991729089661	0.525294193715246	42.5953794588991	3
8	22	1646	45.3034958833562	0.211493231614874	0.557530578186714	22.8896935903153	3
8	23	2399	54.1377776247487	0.31463891628012	0.577661863614345	27.6337731219411	3
8	24	3787	69.0290744157417	0.20688594824891	0.408510558233293	34.7194403609565	3
8	25	888	32.4334443378669	0.371815519466738	0.522843482302942	16.8124709347319	3
8	26	1458	42.1348724182258	0.300503885124734	0.551167328945107	21.5428831416774	3
8	27	1485	40.9678514476327	0.465450026099903	0.465164337891612	21.7414392573935	3
8	28	2611	55.783040552375	0.38026591037017	0.419865114235086	28.8289284023163	3
8	29	2630	54.9721336207238	0.435997113424945	0.414138507674629	28.9336309623139	3
8	30	2099	50.9135535168536	0.252416279328548	0.488927101123384	25.8482581830919	3
8	31	3311	63.9808652016668	0.246323065222951	0.522863628571873	32.4641961729307	3
8	32	2857	58.9085263281631	0.306605874126793	0.364292538951272	30.1564478151371	3
8	33	3811	68.9653974613441	0.205283660972376	0.415316583251508	34.829283315142	3
8	34	5291	81.776694276139	0.128896117074595	0.453229418831384	41.0387330189229	3
8	35	2819	59.8131434443215	0.135101776626658	0.370251705476963	29.9552260741278	3
8	36	2540	54.9314076512236	0.365031821541139	0.517592717986419	28.4342594576829	3
8	37	5966	73.6973312577371	0.704259117880596	0.316194718474303	43.5779391547202	3
8	38	3520	66.5352270311285	0.166018817329652	0.336633767031494	33.473135487536	3
8	39	2447	55.1134611303992	0.233661936014449	0.352447815055089	27.9088568646538	3
8	40	2246	52.5547594092282	0.271858543745101	0.482978202034302	26.7380628387472	3
8	41	5292	77.11165089277	0.471961122122108	0.328031649460221	41.0426109998453	3
8	42	3129	60.971329619602	0.370716953155151	0.34519745929142	31.5593351303395	3
8	43	6775	71.3774215121447	0.817989714977367	0.425473766285573	46.4386636209009	3
8	44	3096	62.4079782120605	0.1667972629903	0.388530972833299	31.3924737417269	3
8	45	1768	46.7825155585842	0.267501910560867	0.289141105317576	23.7228134666389	3
8	46	2576	55.9361361121641	0.307138262656694	0.331289964442138	28.6350531134385	3
8	47	867	31.7963425491861	0.411840903230707	0.350039249693229	16.6124854046993	3
8	48	1399	40.7738261135154	0.363939240266699	0.523896500308223	21.1025005810004	3
8	49	3458	62.3506502341869	0.509790487856065	0.322182085339981	33.1770340208939	3
8	50	2790	58.5107299189522	0.277276738838672	0.263019030760966	29.800748018343	3
8	51	1311	40.0160420575187	0.291587142455733	0.378661374084715	20.4280263556456	3
8	52	4062	71.2376640350759	0.202977008949736	0.306469622570066	35.9579581967408	3
8	53	2486	54.5443582562685	0.347698276877844	0.286254622940061	28.1303817438175	3
8	54	2169	51.5983261746874	0.275679751537958	0.484071396934469	26.2757329704167	3
8	55	3981	68.9639077464853	0.349683035002205	0.289813962760458	35.5976355520654	3
8	56	4735	76.063382458232	0.2856386919501	0.322488966839548	38.8226391565572	3
8	57	4691	70.6779874180319	0.556151986534995	0.428717335773401	38.6418384149637	3
8	58	3103	61.5231851297096	0.294663257303737	0.278675388246771	31.4279426120817	3
8	59	11917	91.2220473710403	0.873988150279491	0.203549365502878	61.5897630589064	3
8	60	2806	58.5107272131934	0.292880364554976	0.398875873216572	29.8860760326898	3
8	61	4643	75.4787017765221	0.272350726363358	0.257922814244159	38.4436314823579	3
8	62	3441	65.2927962530456	0.236958603502466	0.337820343923221	33.0953821304185	3
8	63	3290	62.2363130916355	0.395413302238625	0.238099221077945	32.3610804137419	3
8	64	2570	55.1402290758545	0.375890127907814	0.405647281522767	28.6016853960102	3
8	65	3544	65.9194483221869	0.275022117069332	0.324157935896085	33.5870545989873	3
8	66	2205	51.7687447043952	0.306801489427405	0.392641249784107	26.4928914812117	3
8	67	3590	65.1765946795296	0.382556412008701	0.259725691759119	33.8043265189503	3
8	68	4243	73.042314964304	0.165833589110057	0.260873090003422	36.7503584618956	3
8	69	4863	73.6338157821908	0.484789715624427	0.32710771452289	39.343881055531	3
8	70	4511	72.5100972445679	0.409312434736249	0.247747112300427	37.8932170259412	3
8	71	3230	62.8015225403936	0.292255851447331	0.409646967541704	32.0646367884254	3
8	72	4205	72.7038298618489	0.166602533485092	0.270943389611642	36.5854215692923	3
8	73	4760	69.0415281604232	0.620749896478286	0.255188611070964	38.9249927197789	3
8	74	1242	38.8430039626799	0.307282678721776	0.278323778323778	19.883180797857	3
8	75	1420	38.2036713545739	0.592938910825844	0.38747793888639	21.2602925281141	3
8	76	3166	54.3452545363192	0.685610762006533	0.267187764345061	31.7453791859206	3
8	77	3526	65.336118517364	0.317152471544169	0.270745504438074	33.5016515814377	3
8	78	3190	60.7603632012393	0.421137853981887	0.272669506211826	31.8654756268644	3
8	79	4451	74.4678255408894	0.214269400680127	0.273722549166271	37.640368003037	3
8	80	582	25.7123928829334	0.45554121951186	0.376845918083032	13.6108909979827	3
8	81	2070	35.0759844882851	0.887257858976012	0.250717515934907	25.6690760332437	3
8	82	6828	77.1400942696835	0.764747382729752	0.322732742328525	46.6199517681317	3
8	83	3054	60.8605547535456	0.309395296480297	0.350694058945533	31.1788131975112	3
8	84	4058	70.9992907767637	0.227106954382659	0.319699129211205	35.9402492775693	3
8	85	5752	68.2709975938089	0.777723427115185	0.250458765757793	42.7892330537621	3
8	86	1629	44.2648553035139	0.361141620581959	0.25514062530637	22.7711836449798	3
8	87	2939	60.5926529661358	0.209709278626176	0.307738094740477	30.5861530025298	3
8	88	2197	52.773290856975	0.118879709798356	0.263957216619939	26.4447881433334	3
8	89	3555	66.294792713281	0.246858651052845	0.364389706161857	33.6391385945505	3
8	90	693	29.5050695244061	0.195794787445567	0.270578725124179	14.8522305101075	3
8	91	1696	40.7618148133343	0.641162597516715	0.296419382504288	23.2347491264207	3
8	92	6875	89.7472004946155	0.394361765858583	0.186389099843647	46.7801289813694	3
8	93	8377	92.433386318076	0.637929067707256	0.220361766261253	51.6379890832478	3
8	94	3364	64.4769679750922	0.251541952218704	0.253743203802656	32.7229958457699	3
8	95	2322	52.97468451866	0.321680153486035	0.258239211727584	27.1866797479715	3
8	96	3791	68.6209752272221	0.227856919475773	0.341312056163018	34.7377716401434	3
8	97	3180	62.8081727415182	0.235698043705239	0.267131797320478	31.8154905362852	3
8	98	3771	67.0196160364772	0.356739141519119	0.288528059411115	34.6460182531712	3
8	99	3427	64.7752169791218	0.283838897378681	0.265563465154945	33.027987827778	3
8	100	2867	58.8531134976682	0.343784503149886	0.275047156107498	30.2091781366016	3
8	101	1645	41.8129100936487	0.553930046652246	0.422035353950248	22.8827394070801	3
8	102	2585	54.8226825053078	0.411281176210301	0.371025430213052	28.6850319118717	3
8	103	4432	74.5422286092018	0.18900230405167	0.267327078473288	37.5599442966381	3
8	104	2739	56.8462277504541	0.380899149734381	0.242957086330581	29.5271193694441	3
8	105	5679	70.4448704685627	0.738922993041447	0.233098535792674	42.5168418822206	3
8	106	3551	64.8519437100224	0.372177449911311	0.293817639354108	33.6202082955868	3
8	107	3525	66.2366436301235	0.232069441131645	0.231355533483193	33.4969005849476	3
8	108	875	30.125438298184	0.585185047088145	0.251549315549316	16.6889529453114	3
8	109	6645	69.3871676440576	0.828607481561443	0.215540309445501	45.9909686100574	3
8	110	2358	52.5863288599009	0.396262569465674	0.306084363336272	27.3966186165625	3
8	111	2192	50.2392758463999	0.431119050929946	0.334657857924281	26.4146790727215	3
8	112	3459	64.8090188705397	0.308971841831504	0.410210731112726	33.1818308161218	3
8	113	2639	53.3622730912299	0.535750474635699	0.299420058040748	28.9830948940762	3
8	114	3754	65.2498642941567	0.456811744932448	0.318609208326844	34.5678363906963	3
8	115	5331	70.7591675528919	0.677619426508521	0.345972769720661	41.1935674984067	3
8	116	2207	48.3396280971416	0.563433980443965	0.339362470762561	26.5049036747472	3
8	117	1820	42.0358529171362	0.651190431369127	0.368949968949968	24.0691502312504	3
8	118	468	23.9821871218056	0.273207730941905	0.255964005964006	12.2052868353847	3
8	119	4102	71.5853185705394	0.205346297260966	0.282527729626707	36.1345700559161	3
8	120	12141	112.512299171976	0.697044450293518	0.241592492148462	62.1659096946019	3
8	121	2025	42.6509068531661	0.740095458613657	0.368706888706888	25.388531259649	3
8	122	1327	39.9907864731597	0.34835714445054	0.410345331973064	20.5523044684992	3
8	123	5841	75.3280117938206	0.699502319586707	0.373029423876882	43.1189986571989	3
8	124	2435	51.0074247529742	0.567651794949565	0.44182050260079	27.8403407460744	3
9	1	2940	60.8750394337246	0.174775773654705	0.523230125383486	30.5913560565782	3
9	2	2430	52.3505684075882	0.469432079772184	0.435010691519406	27.8117425456696	3
9	3	1842	44.2583980294768	0.554152667924417	0.429833035277084	24.2141861385127	3
9	4	2384	39.7834601912653	0.863941950305191	0.361813643242536	27.5472461175733	3
9	5	4065	54.3982218113234	0.82362135787327	0.33933567276849	35.9712341647755	3
9	6	1657	44.3163575226884	0.371346963774158	0.476845113422554	22.9660506271005	3
9	7	1821	46.3685675828605	0.384974286990651	0.405281250336488	24.0757617271122	3
9	8	3119	62.7696357354178	0.148057060127178	0.498352130207645	31.5088643877758	3
9	9	3222	62.4117352193451	0.319774229703201	0.506551161743407	32.0249036420748	3
9	10	2733	56.9350874237358	0.367097362703805	0.327071809331122	29.4947608727431	3
9	11	4603	67.7679473901273	0.641074961744648	0.536802511575996	38.2776750352472	3
9	12	3703	67.3048167405851	0.281830812237392	0.521711331035249	34.3322225982906	3
9	13	1365	41.0649310302985	0.252062263211628	0.442832004596709	20.8444955477669	3
9	14	3367	62.8717783314508	0.392270219361419	0.52539934892876	32.7375837040675	3
9	15	4074	69.1844310883295	0.392942583793801	0.473895915754619	36.0110327026699	3
9	16	1483	42.9675317064328	0.22043277410827	0.430597424404691	21.7267936247059	3
9	17	2542	55.972853189714	0.272741393585296	0.381800458184847	28.4454518452282	3
9	18	6230	71.9980987550364	0.763735991743049	0.43029104900387	44.5316807556712	3
9	19	3404	64.951487780527	0.257369961842278	0.458257730236634	32.9169690671791	3
9	20	3041	61.6676835379569	0.218087972822987	0.470694624446294	31.1123828062864	3
9	21	3944	68.1170395569332	0.391534866386152	0.356333646541782	35.4318245523551	3
9	22	3084	62.1675716935407	0.187867043983831	0.47681979730933	31.3315765481217	3
9	23	860	32.2956577332188	0.315718341544472	0.470736434108528	16.5452864018143	3
9	24	5171	64.7533913911372	0.776836639972142	0.328400563474278	40.570684261624	3
9	25	3568	66.657108076352	0.218975539382252	0.383022014859758	33.7005886284463	3
9	26	2286	50.604380803026	0.479269581064123	0.521524882919044	26.9751070399386	3
9	27	7282	82.2465937680632	0.689239995255873	0.52087136694832	48.1449124123241	3
9	28	5864	85.2512893795702	0.232313781298448	0.400647520263219	43.2038096998604	3
9	29	5234	72.8927198641554	0.606826668935084	0.417728258670683	40.8170790758717	3
9	30	5091	80.2470507216296	0.12161955125659	0.359726506984647	40.2556285575282	3
9	31	2991	58.7345715840758	0.42637819664553	0.493454218865749	30.8555484406892	3
9	32	877	32.7363113760841	0.300189083611794	0.497884387506428	16.7080151479218	3
9	33	3718	67.2094238826295	0.304389945239738	0.472017424506113	34.401688284608	3
9	34	5574	80.6764382700024	0.404801902214228	0.443067691734035	42.1219575232259	3
9	35	4901	76.1573905866523	0.371212313936251	0.364954030990074	39.4973005683522	3
9	36	5160	78.3227359665437	0.361764444571084	0.320818608451131	40.527509332654	3
9	37	3750	65.5762781407428	0.439246099360281	0.373439215686272	34.5494149471335	3
9	38	2341	51.8163645086284	0.441701977967502	0.525709643105427	27.2976820180076	3
9	39	3429	64.0577378220597	0.362141297061161	0.372730573710963	33.037624002404	3
9	40	4241	54.3588415424898	0.843326468996868	0.382792742185296	36.741696031967	3
9	41	4114	70.0012876399924	0.356239695160892	0.363058470836079	36.1873855336375	3
9	42	3563	65.9444165952628	0.290914238999068	0.356058042077344	33.6769672695278	3
9	43	898	32.8760771174734	0.337894930550713	0.444413511507052	16.9068707274009	3
9	44	3304	63.4800212986266	0.293939195651759	0.317657147604804	32.4298606835004	3
9	45	1306	40.1743268051984	0.251330940084911	0.352665300423385	20.3890340957101	3
9	46	1282	39.8696537898877	0.239536268842128	0.287324875347955	20.2008235992402	3
9	47	3316	63.3944054786646	0.311829222728459	0.292385847583907	32.4886993058425	3
9	48	3623	66.2614149619042	0.312386069307245	0.288432969102628	33.9593391814958	3
9	49	7781	74.2369257962453	0.863826472963313	0.190024846849164	49.7671500529825	3
9	50	2942	60.808605248729	0.173011643881726	0.261680896015782	30.6017595107326	3
9	51	645	28.7426431436589	0	0.308717130262958	14.3286383368604	3
9	52	5140	78.8608736351117	0.314301650509002	0.419078545815213	40.4488913937661	3
9	53	2563	56.0129934338845	0.286116774017028	0.275896429582368	28.5627071246592	3
9	54	5407	70.6355352547042	0.696568635685297	0.159878534361776	41.4861610009381	3
9	55	5621	61.6136684404698	0.873055950488642	0.1920058185167	42.2991710348925	3
9	56	3730	65.9901690104663	0.415948596406436	0.200166903222414	34.4571600029013	3
9	57	4689	59.4375521080716	0.820521289448633	0.171057418488827	38.6336000951994	3
9	58	1747	46.4479087159593	0.274337351298123	0.172602612882589	23.5815048536577	3
9	59	3409	52.382786172568	0.776477620433508	0.280327017870803	32.941135408491	3
9	60	3077	61.6878757169139	0.246632050320641	0.362052100658268	31.295998462863	3
9	61	2663	55.9781925857276	0.385719409551018	0.231973375155544	29.1145878711589	3
9	62	2487	53.8949076372444	0.405472482768282	0.174954863328524	28.1360389347734	3
9	63	1342	39.910192463143	0.367093105877512	0.329218535402238	20.6681365211924	3
9	64	5454	79.8585919697473	0.399450422565025	0.274516544791733	41.6660787601425	3
9	65	2516	50.4631930065727	0.617647252045304	0.169602777518003	28.2996055385657	3
9	66	5968	73.0922386067008	0.716692463681509	0.154611358618512	43.5852429240088	3
9	67	2455	39.952891614623	0.862746303074989	0.392224751407695	27.9544409813755	3
9	68	2571	55.7813876320654	0.362928615383477	0.365509720029591	28.6072493850514	3
9	69	1013	27.547586507249	0.815778428630734	0.208151868842305	17.9568347629581	3
9	70	1297	38.6378727602327	0.441092845311904	0.329572769740124	20.3186594631727	3
9	71	3087	47.5092972035428	0.841945500762096	0.182041070396413	31.3468119375697	3
9	72	3019	60.4554010231325	0.316917650332813	0.378294494346262	30.9996378428662	3
9	73	3825	68.7394193149895	0.247965557307341	0.289113161604509	34.8931986876096	3
9	74	8688	84.941234779522	0.76205077403904	0.206605403441304	52.5877960287819	3
9	75	3392	64.7009830782148	0.279524614990956	0.207235739224935	32.8588973329206	3
9	76	3035	60.8475991526057	0.328979777432044	0.220125496656654	31.0816747387879	3
9	77	3412	65.8729884996039	0.0770400835522166	0.374168160816492	32.9556267071208	3
9	78	2983	58.382806251287	0.444182482686312	0.210334871461156	30.8142562864374	3
9	79	3207	52.680025585493	0.760524210646985	0.160670286199917	31.9502708124895	3
9	80	6559	79.3638654737993	0.663944583707804	0.225108666732438	45.6923904329756	3
9	81	2836	57.9058469743094	0.37495049753976	0.352748451284602	30.0454129147401	3
9	82	1858	46.8153234489944	0.380262288902073	0.254084087887038	24.3191235148285	3
9	83	1789	41.0473334423919	0.676172082984948	0.185122316114819	23.8632853224949	3
9	84	4413	58.5968788102706	0.800179748912601	0.156138503441259	37.4793480163285	3
9	85	1350	40.419165740549	0.318363785557192	0.230317719680464	20.7296489682801	3
9	86	5836	67.9682178101161	0.794264736233966	0.298099440255883	43.1005393906921	3
9	87	1580	42.6331874787576	0.432757377368326	0.280582961032514	22.426092396367	3
9	88	2221	52.8955083689167	0.161916358033981	0.264130933778284	26.5888370790112	3
9	89	4831	68.1870280571335	0.657569247452867	0.279184474452167	39.2142201268098	3
9	90	3110	61.2779977695654	0.324296725917329	0.25012530735767	31.4633714981658	3
9	91	1423	41.8584707792975	0.264083990921707	0.242963981094898	21.2827387344659	3
9	92	4045	70.7180958551938	0.246198300273658	0.237087665721418	35.8826349313067	3
9	93	5757	69.4864182742629	0.774825052340155	0.23337829138951	42.8078265596384	3
9	94	1242	38.8284554650293	0.309469603316332	0.252401645038047	19.883180797857	3
9	95	3360	64.6728283167004	0.222562313078883	0.243465511204482	32.703535245865	3
9	96	2338	51.3646832959164	0.482542582616961	0.248070036397792	27.2801853713955	3
9	97	6733	73.041749623489	0.838896878124842	0.292474074138795	46.2944971208832	3
9	98	2370	53.3606700978058	0.338485574430759	0.236080086042855	27.4662416478044	3
9	99	2520	55.0213147900734	0.339028593637802	0.249784080298786	28.3220923164789	3
9	100	5752	82.0319760565604	0.398020502061403	0.276400024543892	42.7892330537621	3
9	101	2526	55.1518084299354	0.331769839493424	0.210306925620604	28.355789047393	3
9	102	1818	46.7643999244235	0.348086073781844	0.211442222653638	24.0559217882444	3
9	103	3691	66.9644298978836	0.303419399447026	0.201516274350433	34.2765486871764	3
9	104	1335	37.8707453957181	0.55458191627225	0.259420210031578	20.6141625601275	3
9	105	4938	62.7620755998674	0.797008721764256	0.271464691587448	39.6461122681097	3
9	106	3684	66.9062940738264	0.304509056101275	0.270229237188904	34.2440304389113	3
9	107	4707	58.89942590651	0.845434096040564	0.300943109344864	38.7076818508562	3
9	108	3552	62.9460022686619	0.484099662465086	0.209586424659952	33.6249418694639	3
9	109	2724	41.2261562282519	0.87862171661395	0.288535458236158	29.4461564548694	3
9	110	2458	53.9531548002684	0.373995153695402	0.427521578200034	27.971515873112	3
9	111	6447	72.675023956531	0.770989023488603	0.300996511525347	45.3005942149427	3
9	112	1529	43.2720872930383	0.281689014660225	0.287075687043948	22.0611834672353	3
9	113	3182	62.4434257964294	0.278611490467365	0.319423904068226	31.8254938349246	3
9	114	2076	41.265411548543	0.785139822130655	0.333519872303448	25.7062506740588	3
9	115	4329	73.4975226198195	0.205807220956893	0.36244842127195	37.12093071691	3
9	116	3625	65.4209552184172	0.381723913411262	0.344293441514537	33.9687111532987	3
9	117	1661	36.600725647916	0.798047721350793	0.396233960170462	22.9937539551783	3
9	118	1667	38.2856095234468	0.751960697683213	0.388289989061012	23.0352464772656	3
9	119	5294	61.7171112350687	0.830870733754289	0.366510459491691	41.0503658626447	3
9	120	2364	51.6467254377302	0.466776029191665	0.36571032812448	27.4314522207353	3
9	121	1329	38.8325125435061	0.4599307826006	0.507721786984168	20.5677864326295	3
10	1	2593	51.1572856018573	0.611593897368222	0.514468320532275	28.7293845195919	3
10	2	3645	61.0018329131027	0.620298219433932	0.412513621270974	34.0622890472722	3
10	3	2590	54.4325740769285	0.467371670675544	0.414198210226248	28.7127603203875	3
10	4	6246	84.1773628054542	0.470730438873741	0.376145780028189	44.5888276264801	3
10	5	5552	79.1927973651249	0.470826811445931	0.371353086536131	42.0387498397895	3
10	6	5202	63.3338122795661	0.804785230688348	0.444006528761404	40.6921126009461	3
10	7	2845	59.2128464235283	0.259438903857583	0.48450716948902	30.0930494664945	3
10	8	2741	57.2156442594611	0.353690848156675	0.393363838151708	29.5378976575817	3
10	9	5655	60.5574215789211	0.889025301691279	0.460836907211385	42.4269066321048	3
10	10	2395	54.2135803741894	0.27601882055788	0.499194193510625	27.6107257675379	3
10	11	1256	33.2400401927439	0.737152965198731	0.279497663551401	19.9949297834936	3
10	12	1825	37.8655748915624	0.794156069354569	0.285736781462041	24.1021895745058	3
10	13	2513	53.3165335222663	0.468071964296451	0.271748589577189	28.2827287223115	3
10	14	2828	58.5660572405885	0.312610410475483	0.481196876363204	30.0030058182136	3
10	15	2972	42.4991650633785	0.897094495018251	0.45892347266072	30.7573890591875	3
10	16	4119	64.5035164539204	0.630167268621276	0.266569555717408	36.2093692459705	3
10	17	2446	55.5396153594885	0.153314190270764	0.362992984922933	27.9031536139833	3
10	18	2161	50.8167283609416	0.357662269372176	0.472992989573017	26.2272313453626	3
10	19	2562	56.5534485190843	0.208043531816061	0.495052602012153	28.5571344571347	3
10	20	2207	51.9356037827008	0.289424211520992	0.41833757500561	26.5049036747472	3
10	21	1416	35.635678038046	0.720216309520665	0.314032881883944	21.2303273370018	3
10	22	4298	72.9851654366649	0.234521699223532	0.456871920432455	36.987780290495	3
10	23	4369	73.0353144073073	0.287642692516194	0.513274279492519	37.2920352453038	3
10	24	645	28.7426431436589	0	0.461077302035789	14.3286383368604	3
10	25	6105	85.4243782129731	0.347517843041555	0.365399128950528	44.0826706898759	3
10	26	2748	49.7398190593995	0.712881889540096	0.366307186875077	29.5755907334588	3
10	27	2890	59.1660910713311	0.314866159971416	0.523655531481422	30.3301099745971	3
10	28	4252	70.9173312106511	0.3738281264084	0.450027914296517	36.7893141557909	3
10	29	11370	120.847755559299	0.318950177255497	0.440574063571124	60.1596493167114	3
10	30	1013	35.6971835139122	0.169837014009443	0.471187644730651	17.9568347629581	3
10	31	3238	61.6950316346422	0.403180049909198	0.358752373970317	32.1043207600334	3
10	32	1897	49.2281882070135	0	0.377381403987605	24.5730310318172	3
10	33	2607	55.0581105726285	0.412616040939985	0.473147421213198	28.8068372661968	3
10	34	3332	53.4367172796356	0.751588613042326	0.45829102669105	32.5669854417689	3
10	35	2433	53.8702528300133	0.355871824913937	0.44518996969243	27.8289049925642	3
10	36	1213	36.7163563443919	0.531030835781379	0.363301384533597	19.6496791816288	3
10	37	1190	38.6533570686508	0.183948534155422	0.366017435011388	19.4624963598895	3
10	38	3105	62.1431478409077	0.22621684269914	0.503168690836306	31.438069225076	3
10	39	3418	65.7644373462042	0.12544244973054	0.480520252866902	32.9845902047637	3
10	40	3286	62.9782558837013	0.323875156433309	0.430425594848721	32.3414020413453	3
10	41	3163	62.7790443515044	0.214476642822471	0.492217255001609	31.7303351699809	3
10	42	2130	49.9810983845655	0.395263886225341	0.380230134702294	26.0384342380926	3
10	43	7057	68.8197214458541	0.864884493180083	0.381474813236411	47.3952831703642	3
10	44	6131	81.7742073592675	0.518811648645662	0.334115960409563	44.1764406917626	3
10	45	3211	49.8085982607071	0.804173263361918	0.460798452748583	31.9701899358786	3
10	46	2579	56.5277377263372	0.242535620855744	0.482721695361167	28.6517223996743	3
10	47	7653	82.8018092579059	0.733315641217908	0.37308318404242	49.3561096417105	3
10	48	3140	62.2507633639734	0.253552610569896	0.394926781356033	31.6147598854887	3
10	49	3469	66.1843769114329	0.144871170673886	0.407097038388072	33.2297606848375	3
10	50	5822	78.8424880871693	0.577597777974733	0.370924658963582	43.0488113350651	3
10	51	6369	70.4675542330912	0.796431400279358	0.349088311814088	45.0257222607763	3
10	52	3430	65.4285909748981	0.226356124393298	0.365931446009647	33.042441035892	3
10	53	1453	42.0880001870813	0.295193340085967	0.39331129278129	21.5059123178964	3
10	54	3916	69.0924198293969	0.294145579174466	0.454370041908108	35.3058283332331	3
10	55	9476	76.3591400647444	0.882685487264971	0.314143108216329	54.9208929413716	3
10	56	2673	56.3783332544166	0.361290505839189	0.316220355161165	29.1692016649286	3
10	57	2217	52.3557250365771	0.247406121561585	0.336535016166496	26.5648831668702	3
10	58	1429	40.7547862171716	0.414067478819533	0.336697121704609	21.3275602767086	3
10	59	1105	36.343353395362	0.351621355127716	0.381748213304013	18.7545307654734	3
10	60	1677	45.5543990624348	0.244108822905974	0.464455887516092	23.104235090784	3
10	61	4092	70.4966184242642	0.30625676213916	0.330218639515444	36.0904981160426	3
10	62	3114	61.5174283886711	0.306560761563564	0.37209031866938	31.4835986757601	3
10	63	3211	61.4996930938632	0.395615013257419	0.323810965227591	31.9701899358786	3
10	64	3125	62.0068471709338	0.264709796818158	0.338444859813085	31.539156525252	3
10	65	4442	74.7535199893507	0.165147344789609	0.406354277562939	37.6022940048662	3
10	66	7559	74.4820222846732	0.828934671076955	0.307692260139241	49.0520583631643	3
10	67	2604	50.8818802117702	0.642752772973126	0.320285470232712	28.7902577901378	3
10	68	5876	71.7508337600798	0.756456883453369	0.397478178301724	43.2479929154632	3
10	69	2734	58.6620916485947	0.169036141776585	0.301618934975968	29.5001564203732	3
10	70	808	31.5732455889841	0.263096472704643	0.3691126121958	16.0372811921629	3
10	71	3008	60.2300252408341	0.32712957060137	0.340695062388148	30.9431113115802	3
10	72	755	29.779209102637	0.395567474378398	0.268023147861608	15.5023857540948	3
10	73	7686	77.7902588594939	0.799383586396742	0.258050807269439	49.4624077983332	3
10	74	2935	60.2099231108559	0.251099593607178	0.395485519591141	30.5653319293186	3
10	75	2290	53.2031361199263	0.252326380232707	0.310466065379749	26.9986969937603	3
10	76	2324	51.0115295320364	0.480697598878095	0.334613822445993	27.1983855309673	3
10	77	5710	64.1714474943428	0.829087172498587	0.270435536933071	42.6327274533245	3
10	78	733	29.6672381216938	0.34743018275351	0.255189274649055	15.2748534059322	3
10	79	3731	68.214013057217	0.209898320883525	0.266534867002157	34.4617786156159	3
10	80	4308	71.3666514190729	0.374939955076076	0.267687696873454	37.0307843513984	3
10	81	2849	53.4736288749121	0.653856620646743	0.375812303382397	30.1141970794112	3
10	82	7982	77.4782630510463	0.815962360161965	0.284794116200703	50.4058479892861	3
10	83	4540	65.6017965518607	0.670579665486314	0.224378834040102	38.0148245198424	3
10	84	4025	69.2340044747363	0.364132243384328	0.274779125790909	35.7938163917981	3
10	85	6082	74.5070791673085	0.699906090763489	0.25226307443137	43.9995537223938	3
10	86	5448	76.1837408115614	0.550928225974494	0.277445980347757	41.6431538182363	3
10	87	8476	79.4143168554288	0.82199888619944	0.220309791693316	51.9422236267741	3
10	88	4228	71.5600052572239	0.313558006049584	0.245204975287138	36.6853403798447	3
10	89	2272	53.2538676429137	0.212143470903815	0.299774993418454	26.8923792441199	3
10	90	7296	90.1817520697264	0.490005437207581	0.199647227004427	48.1911706601628	3
10	91	1473	40.6133939214493	0.480830160802667	0.359140542221038	21.6534168746811	3
10	92	2487	54.9046919549114	0.315232501917271	0.234449041558159	28.1360389347734	3
10	93	1530	42.39992011846	0.390910803837037	0.268259422148921	22.0683965403289	3
10	94	3826	69.0191251344098	0.220897278894243	0.301426296222111	34.8977595919736	3
10	95	2539	56.0691936973731	0.245097870138589	0.289054304255483	28.4286616114907	3
10	96	6557	71.0097305376646	0.803046857327411	0.283910396109458	45.6854235364751	3
10	97	4152	71.3394917972929	0.277635534669903	0.283964039399996	36.3541283410165	3
10	98	3719	67.7251242066586	0.255152258575312	0.195579406583521	34.4063143437003	3
10	99	3892	69.7624028738409	0.201846234300523	0.216020641430781	35.1974725943116	3
10	100	4739	75.6539797329067	0.321581243062595	0.26086332737101	38.8390338528777	3
10	101	4325	56.9619849312511	0.816814585986735	0.208239965425962	37.1037768663096	3
10	102	3845	68.658195782486	0.276867320662621	0.267257513702709	34.9843038000855	3
10	103	8684	80.0883434782806	0.826481753812597	0.193517350633026	52.5756887888313	3
10	104	8031	91.7269218362897	0.581769382246118	0.190917612475954	50.5603272926711	3
10	105	3731	68.3117447576941	0.196709630194012	0.266632558232741	34.4617786156159	3
10	106	6961	81.0814822696156	0.677898303908385	0.222426482928251	47.071808099173	3
10	107	5724	73.655226978014	0.671531861279578	0.225189724197837	42.684959745981	3
10	108	4511	74.35065634811	0.276510994716791	0.239115391866612	37.8932170259412	3
10	109	1631	45.133467651619	0.204218665165943	0.29366623308904	22.7851579842178	3
10	110	1339	39.4383664999823	0.414455420461337	0.258616417608342	20.6450221021944	3
10	111	2566	56.2421344889774	0.258688158320716	0.253082181802288	28.5794186075855	3
10	112	4827	57.4809322692248	0.853466545684008	0.228071168989079	39.1979823538044	3
10	113	2508	53.76243746344	0.428321919774465	0.21473155062678	28.254578293596	3
10	114	5836	66.3339866057301	0.816665272123434	0.23250506043699	43.1005393906921	3
10	115	7282	82.7652023312772	0.686955455876309	0.216364701594253	48.1449124123241	3
10	116	680	26.2451261951317	0.613343682307796	0.283744502473887	14.7122643602193	3
10	117	1601	41.507793139601	0.549177963005774	0.199761247351247	22.574634610116	3
10	118	1538	43.672444050853	0.243025427546157	0.237331830390238	22.1260164727108	3
10	119	4416	57.30840969397	0.825050366509143	0.200760509785995	37.4920852632608	3
10	120	819	29.9746622977635	0.513266925305382	0.258721029749068	16.1460768233192	3
10	121	2251	46.6304829769566	0.702541673737947	0.253867440016275	26.7678081620388	3
10	122	4375	62.4105979823676	0.735233335136203	0.186651535380507	37.3176332590115	3
10	123	3368	50.2654484287019	0.81736353201756	0.231078096210624	32.7424448791932	3
10	124	1657	44.5080519815518	0.376433901585409	0.213513612597928	22.9660506271005	3
10	125	6383	79.8971036366268	0.702436012829627	0.166397381479132	45.0751816802898	3
10	126	920	32.6227109588641	0.426324062344398	0.166949410808614	17.1127173554958	3
10	127	3844	69.4928401897756	0.177847530471579	0.202609115310182	34.9797541799609	3
10	128	2985	50.9570025008205	0.743309329338856	0.205368744031685	30.8245845107216	3
10	129	2454	54.5420531951312	0.336152992441272	0.266333241931921	27.9487470326493	3
10	130	2677	56.5778975755318	0.348514768282859	0.243357224400308	29.1910185727392	3
10	131	7114	64.2579480625444	0.8993170004728	0.222896342344567	47.5863061217351	3
10	132	2694	53.1175936688278	0.637675031955812	0.268429670642272	29.2835590968573	3
10	133	2406	53.6963350312736	0.343415435591858	0.248650181400082	27.6740598062193	3
10	134	1616	43.6212622448431	0.384755579632312	0.217529726103451	22.6801405655478	3
10	135	3060	59.4135263190973	0.427643687637731	0.180672377985462	31.2094256871606	3
10	136	2383	53.7141557771269	0.321940658197821	0.200191386809213	27.5414679851306	3
10	137	4116	72.0922677459623	0.185230741262324	0.224822438988946	36.1961806207849	3
10	138	3390	64.8946795153863	0.233216950237381	0.187809803435062	32.8492087296338	3
10	139	2357	46.6344620403996	0.707856132474277	0.243823329989413	27.3908087090395	3
10	140	5224	81.023103293943	0.170038132537038	0.261654960570193	40.7780681914203	3
10	141	10006	99.1477205294859	0.727296854038677	0.232840902934875	56.4358815041903	3
10	142	1440	35.8698120864674	0.717769831566225	0.261755257009346	21.4094893938333	3
10	143	2940	57.9238160905714	0.459181753829173	0.242070379553691	30.5913560565782	3
10	144	1048	35.2261351710846	0.373947089136317	0.178308036669758	18.2644124110417	3
10	145	4190	70.1056872646758	0.392956548925829	0.184185756027926	36.5201098452631	3
10	146	7339	78.0203096539748	0.787156017485091	0.214705586464835	48.3329727484544	3
10	147	6668	72.1342438059921	0.79980046860491	0.206538131626011	46.0704929545313	3
10	148	2858	58.3544143592815	0.357519780597035	0.223695741744767	30.1617249956509	3
10	149	3196	61.2671515343718	0.397544425672831	0.273023814815249	31.8954290807224	3
10	150	2808	57.3024835187875	0.40025732794199	0.240217369598211	29.8967249110013	3
10	151	3824	67.4960839685318	0.359554242764594	0.260939882884292	34.88863718701	3
10	152	3683	65.9289058203931	0.378443529382631	0.257293551325743	34.2393824537608	3
10	153	3932	69.6101990632525	0.256034607369631	0.270143253059013	35.3778811190646	3
10	154	2975	60.1619324611341	0.303132922110274	0.291353962145605	30.7729087249934	3
10	155	2512	50.7615772054758	0.597407152139152	0.346913320733377	28.2771008785144	3
10	156	4656	64.5458091178881	0.719778157511734	0.287874955840318	38.497413290658	3
10	157	2623	45.778678780655	0.820487681960654	0.274638264668052	28.8951004749955	3
10	158	3792	67.4468721538926	0.342511709037603	0.324382492409007	34.7423529486553	3
10	159	1973	48.3664157063361	0.42048927141615	0.337026493171837	25.0604350608807	3
10	160	1065	29.2311066957618	0.802314370920458	0.272824799262867	18.4119534212353	3
10	161	4350	70.9438593111889	0.432260163885546	0.269333977870877	37.2108586960781	3
10	162	2147	47.7869370330558	0.553032183340701	0.316978918638918	26.1421369753239	3
10	163	1322	38.5545068727892	0.475054475011272	0.459009642710705	20.5135484384095	3
11	1	4248	71.0318683452664	0.372876652065343	0.567075430865786	36.7720056090057	3
11	2	2370	44.3286896574714	0.78189209163166	0.410114202593543	27.4662416478044	3
11	3	4701	60.3993948754348	0.813845825741943	0.422589169759965	38.6830036960679	3
11	4	2155	46.8224598180942	0.649827525866803	0.41388707673631	26.1907961835082	3
11	5	1198	32.2395234669954	0.753544521048485	0.427791224983775	19.527806933913	3
11	6	2454	51.0487376428554	0.556919470485156	0.421967627325675	27.9487470326493	3
11	7	2978	54.7813080591507	0.616534898177197	0.446688100676353	30.7884205677285	3
11	8	2377	53.5302547565871	0.33305272907386	0.604426281612804	27.5067737013789	3
11	9	6304	70.2483906870735	0.796217236111027	0.406776308440799	44.7953738962252	3
11	10	3308	64.364536556601	0.192409943117181	0.43436597357521	32.4494854118826	3
11	11	2010	49.3150643512806	0.31536922128982	0.4345874539284	25.2943248818667	3
11	12	3930	69.9905733151475	0.211004157122142	0.392637040631591	35.3688825481142	3
11	13	3438	64.3132564812186	0.332388845449838	0.518171706698184	33.080952052501	3
11	14	2674	55.7526964290308	0.41362911657788	0.581788224192756	29.1746574213898	3
11	15	1223	37.7645596406778	0.406564075925348	0.45207484101582	19.7305091369375	3
11	16	808	31.1137940977964	0.350053939894375	0.465564404851244	16.0372811921629	3
11	17	3052	51.730651312079	0.728649114154326	0.384011286037934	31.1686023528956	3
11	18	6529	77.4272696659994	0.716643009501362	0.535414500136876	45.587775191316	3
11	19	3513	61.0964525560566	0.565891254944565	0.568990344629825	33.4398359769251	3
11	20	3514	66.0463507961152	0.230980259204882	0.486235985154734	33.444595079771	3
11	21	3498	63.402175294642	0.433891031498375	0.453812237799873	33.3683679833297	3
11	22	4120	70.2661818722898	0.342650604516139	0.514720962802954	36.2137643870009	3
11	23	3161	62.2468507414201	0.28481847003357	0.382237987576273	31.7203018621665	3
11	24	3420	64.0715836314609	0.340712099797888	0.420188306953202	32.9942390539404	3
11	25	2709	56.8894287983431	0.349351171455743	0.530975711677364	29.3649703162099	3
11	26	1507	42.4705052198716	0.381908768618123	0.417560755593701	21.9018948604675	3
11	27	5200	61.7748666798561	0.840557580997631	0.560074290013161	40.6842894512822	3
11	28	1379	41.6322938415186	0.17439717633847	0.556294114831095	20.951117704014	3
11	29	3593	65.9192216597949	0.317695949182144	0.523231466781715	33.8184479398207	3
11	30	6474	88.3526162713353	0.324464903739794	0.434086543654402	45.3953544226043	3
11	31	3511	64.3708860615306	0.40178878428759	0.524449529560954	33.4303157387317	3
11	32	3572	66.9991170218285	0.169161612525745	0.527140596379886	33.7194738014771	3
11	33	1281	39.3320811991427	0.323843017064236	0.470674461615982	20.192943425896	3
11	34	3115	63.1558173520314	0.0540776131862685	0.52357274329198	31.4886534399696	3
11	35	1177	36.3421166372483	0.478964714078579	0.55380738814233	19.3558966735804	3
11	36	4701	70.9707039195817	0.545487939184131	0.503691926339353	38.6830036960679	3
11	37	4330	63.14380375421	0.700574634417818	0.525209913211403	37.1252179411221	3
11	38	6439	81.2544488421146	0.598643431142793	0.501924967467882	45.272479025755	3
11	39	2537	50.4666391621534	0.652952025314821	0.393587135335903	28.4174626110122	3
11	40	5412	81.6803162486887	0.25455545854332	0.456700856739622	41.5053382593935	3
11	41	3061	61.6472878561497	0.231822779370354	0.395828424320798	31.214524849957	3
11	42	4845	75.069248153582	0.414689403907147	0.344041824682522	39.2709994596581	3
11	43	2760	49.9141123881835	0.737005484368204	0.511258460012047	29.6400959152845	3
11	44	2881	59.4770901977298	0.272071419465987	0.487833194294632	30.282846334113	3
11	45	1459	38.5155786942289	0.606442780970023	0.353687004697259	21.5502696953461	3
11	46	1980	47.8832375450878	0.42368752015722	0.359450248203304	25.104851615652	3
11	47	3661	66.8148457496263	0.292629666403838	0.517724324790014	34.1369666683913	3
11	48	9651	87.9677923603546	0.827729589052608	0.286906433046327	55.4257044299823	3
11	49	5940	71.9047900228532	0.733757879478962	0.47317922501297	43.4828785147869	3
11	50	1680	44.5659940842598	0.37619685630798	0.37723978344394	23.1248915411244	3
11	51	1825	45.7080368801417	0.467369646104887	0.518092239675789	24.1021895745058	3
11	52	3724	66.6907902153618	0.35088338015447	0.381647884993659	34.4294353155615	3
11	53	4779	68.1428307252506	0.648223669649425	0.345417067641596	39.0026017859365	3
11	54	4063	71.3166967067343	0.189405714484912	0.352610805245262	35.9623840639736	3
11	55	5042	66.7717984824844	0.747210927856726	0.394702106219738	40.061433400949	3
11	56	2292	52.6805428627183	0.317047844352753	0.482318642071709	27.0104842447011	3
11	57	3442	64.1934143439373	0.34594314571976	0.472049570315775	33.1001907584323	3
11	58	4233	71.7262621337742	0.302292920679797	0.359071262758502	36.7070258699338	3
11	59	9661	96.1676489821799	0.66258860572891	0.27654479520792	55.4544120014053	3
11	60	1867	42.8093216428851	0.64313761032904	0.520316185242854	24.3779522828546	3
11	61	2305	52.2281697078152	0.375710197078882	0.39719648473341	27.0869763475667	3
11	62	5938	66.2705162254532	0.823313846083669	0.287712639409188	43.4755575485738	3
11	63	1389	39.6765437150982	0.464717678957003	0.504408547071736	21.0269453775218	3
11	64	10751	94.9163833558919	0.789871766932593	0.265920336289865	58.4991417574817	3
11	65	5127	63.2764485815511	0.793387197673037	0.280932767366595	40.3977076882376	3
11	66	9578	83.2007009565876	0.84116482142895	0.30595353757414	55.2156869908212	3
11	67	2695	56.6684007205721	0.35940953938466	0.28788619693265	29.288993551594	3
11	68	4040	70.0946374434765	0.301265691211429	0.417711031494348	35.8604509199552	3
11	69	2452	41.0220037232902	0.852232696510515	0.492344954670006	27.9373556537238	3
11	70	3485	56.1479811011776	0.753345842484151	0.397041459555974	33.3063050089696	3
11	71	4752	76.7059026967442	0.242843106968971	0.226262729166155	38.8922688865714	3
11	72	4359	68.1828408085626	0.555104017056036	0.374203163395747	37.2493327977179	3
11	73	4404	73.9436962364868	0.226326549787523	0.262148879991297	37.4411102767187	3
11	74	3349	62.8452807151258	0.383091986923872	0.252303902708614	32.6499587875623	3
11	75	1542	34.0877059677321	0.834294526205787	0.406337306834865	22.1547702424423	3
11	76	2923	59.6789492427461	0.298992535668923	0.338132691820289	30.5027834355362	3
11	77	3427	54.2238139058861	0.745550309662908	0.385257872368359	33.027987827778	3
11	78	2089	51.6800617811443	0	0.355486475320136	25.7866118797708	3
11	79	3182	62.9424616355714	0.219116477161304	0.344066332779587	31.8254938349246	3
11	80	4046	66.8704395117226	0.504254938355841	0.253955429431949	35.8870700879804	3
11	81	2685	57.4393807971741	0.269800011649491	0.427898357714914	29.2346035444895	3
11	82	4135	71.0421258667616	0.288937508896718	0.280311492033835	36.2796276079286	3
11	83	1966	44.5334862181719	0.612455399626358	0.249202207702084	25.0159396433021	3
11	84	3694	66.4050941993313	0.351774397387207	0.385353636307075	34.2904756392052	3
11	85	3535	62.5478275469796	0.557556822650289	0.263973606581754	33.5443802694237	3
11	86	2181	51.9547363645343	0.246989978496929	0.246409029302859	26.3483180064088	3
11	87	2460	53.0200576521339	0.446908280396909	0.29471544715447	27.9828933459734	3
11	88	4024	71.5912382925782	0.0636988315526605	0.249592907105047	35.7893696787688	3
11	89	5370	77.073088996505	0.56361823269011	0.432521069238233	41.3439728232176	3
11	90	3374	63.981707508419	0.308528886367546	0.275266926866314	32.7715967872197	3
11	91	3614	66.5409428653806	0.276944448816121	0.288158790251982	33.9171332613507	3
11	92	2042	50.2199979869144	0.269564103040694	0.243994693346808	25.4948776735112	3
11	93	3649	53.2513229595987	0.806858592599377	0.228880739674131	34.0809737930807	3
11	94	11261	94.7776907585487	0.852998329779885	0.350760538622492	59.8705906795287	3
11	95	1814	47.1610897193057	0.286426506215541	0.272225262357701	24.0294430550813	3
11	96	2442	53.9196754149068	0.360192312347282	0.226500783957996	27.8803289446308	3
11	97	4657	67.2077464304514	0.650885457319652	0.205831009711175	38.5015472410904	3
11	98	7133	68.2483455746357	0.873273092519199	0.24497557240239	47.649810263515	3
11	99	9285	87.345231300478	0.771318747869891	0.207404218229319	54.3645775594412	3
11	100	3042	59.9655390728226	0.375167647119771	0.231805256161097	31.1174978713117	3
11	101	3837	68.3697135385984	0.294502938389271	0.227790405223112	34.9478902551671	3
11	102	4956	78.2166055727323	0.256911441305597	0.193534398550767	39.7183055520608	3
11	103	4616	63.7544034892453	0.725858734827257	0.39950655316048	38.3316896917469	3
11	104	1256	39.4097842099323	0.250757404401587	0.297373584788127	19.9949297834936	3
11	105	8501	91.2202380131042	0.707587628272427	0.173250435947565	52.0187691362301	3
11	106	2730	46.1250639653954	0.795582532285468	0.319368243818121	29.4785683044776	3
11	107	2715	55.8307793568045	0.435974905600922	0.355590376744246	29.3974716768125	3
11	108	3289	60.8404422179287	0.473640677474189	0.216714082133452	32.3561619426422	3
11	109	3100	61.5835411637116	0.28811029779221	0.22569839892736	31.4127465715711	3
11	110	7187	91.8382211381093	0.390946660309573	0.222062859353163	47.8298353750345	3
11	111	7375	90.6694530386191	0.508994731065891	0.316497119887289	48.4513716070604	3
11	112	1163	37.4841061765673	0.324096921338882	0.247797303575821	19.2404365239396	3
11	113	4226	72.7021829291002	0.196265779146032	0.252659343660216	36.676662593708	3
11	114	4087	70.0895984821519	0.333585121400971	0.26009297773428	36.0684419518386	3
11	115	2646	50.8410341508219	0.739279364344774	0.135564684988366	29.0215085555922	3
11	116	3029	58.5350027198473	0.464931001600849	0.269793786389271	31.0509363023195	3
11	117	2778	49.6174924041135	0.726164929778887	0.14581122018796	29.7365913281696	3
11	118	1810	36.8621076727354	0.826629525365041	0.133300463331937	24.0029351120371	3
11	119	8931	90.0414395091552	0.727419614435552	0.125033844095143	53.3181544458117	3
11	120	3782	65.8852603277078	0.44451236349509	0.380619043493889	34.6965126424414	3
11	121	1668	45.3554887041049	0.256603532342677	0.244105937743692	23.0421546335095	3
11	122	3301	63.8452827945129	0.251278276833402	0.244720981787397	32.415134340192	3
11	123	1441	39.1498629387528	0.566805725672556	0.190822727357564	21.4169219541661	3
11	124	2968	60.1467318204751	0.296704376574034	0.339283242936885	30.7366839817422	3
11	125	3637	66.9765645888502	0.254179969481721	0.40305391544255	34.0248887735206	3
11	126	2442	51.4191991361871	0.533608717795709	0.251006730224335	27.8803289446308	3
11	127	8739	92.8887695506656	0.728213620905362	0.146045423222938	52.7419197162954	3
11	128	2023	49.8685923622331	0.269921412181889	0.240613144437984	25.3759906161278	3
11	129	2293	53.7760472093368	0.155166539810634	0.227695217825699	27.016375941629	3
11	130	4399	73.0412953770177	0.310051118613426	0.288203420315023	37.4198502044369	3
11	131	4830	68.0903379313408	0.667713594478345	0.33279725837396	39.210161313972	3
11	132	3805	67.7748891267496	0.326079121107878	0.155127245388741	34.8018550788507	3
11	133	1471	41.7986173515039	0.36565900666138	0.319252907474415	21.6387116662789	3
11	134	3109	61.8066535377187	0.283155063817793	0.236203592221022	31.45831267162	3
11	135	1697	39.3462664988966	0.707923615273225	0.320199748441446	23.2415979840865	3
11	136	3645	66.2136578974614	0.345235901258864	0.227443562370666	34.0622890472722	3
11	137	2639	57.2963163094921	0.227193208327013	0.336763481017758	28.9830948940762	3
11	138	3371	64.860472758442	0.206539816406584	0.375871720463409	32.7570240761513	3
11	139	1998	45.6322977336684	0.591083083982791	0.341702338034855	25.2187064020979	3
11	140	2491	54.5921656528949	0.347485624234217	0.254697841324121	28.1586563330679	3
11	141	2253	52.7809106309624	0.249894184846504	0.29550818956957	26.7796970403341	3
11	142	1910	46.129561944047	0.486352131377978	0.28900267540547	24.6570858499345	3
11	143	4151	72.068642205504	0.19157735159455	0.284409624687604	36.3497501717538	3
11	144	923	32.7557298746117	0.443629042393975	0.239012786517866	17.1405958165881	3
11	145	4003	69.4089126718331	0.33189459028741	0.272341587330285	35.6958607459424	3
11	146	2062	49.4205754732095	0.377296056898204	0.246017705410988	25.6194259364057	3
11	147	5227	80.779663633663	0.206493954389804	0.258734621765961	40.7897753742611	3
11	148	12239	125.758699675842	0.759183390955139	0.289589514140837	62.4163015325597	3
11	149	2540	55.8336779206481	0.280234315200291	0.284031534566735	28.4342594576829	3
11	150	3860	68.6537265328855	0.301322527834567	0.299960094759111	35.0524772401243	3
11	151	1264	39.1716894923101	0.308820840525812	0.340362028411377	20.0585068271871	3
11	152	4225	70.361782011319	0.407047628298882	0.292361510973512	36.6723229306042	3
11	153	1187	37.5427452921247	0.366960364956896	0.406314948206219	19.4379483202358	3
12	1	1991	46.8016599421127	0.521998920596213	0.505342669463567	25.1744907275585	3
12	2	2554	54.5716097333763	0.40944742560833	0.53501715878207	28.5125139072899	3
12	3	3564	66.4886821544693	0.284038097475832	0.499251777029555	33.681692866586	3
12	4	3303	62.8314667478937	0.348873441660076	0.429590152742904	32.424952645533	3
12	5	4404	66.7750751135809	0.608932006636828	0.433813511780734	37.4411102767187	3
12	6	468	23.9821871218056	0.273207730941905	0.283386752136752	12.2052868353847	3
12	7	2134	47.8963239227845	0.540493584602134	0.548375277946233	26.0628720043707	3
12	8	4124	59.9037161542295	0.753859915432915	0.385120694737644	36.231339619478	3
12	9	1457	39.3099150560549	0.556274486755534	0.39404934932106	21.5354940544623	3
12	10	2784	52.4516529200191	0.642533074165648	0.459498957629025	29.7686869568625	3
12	11	2338	54.0488700906566	0.210456678668304	0.42274484644157	27.2801853713955	3
12	12	2502	52.4734188510169	0.511012946586069	0.453058141721913	28.2207607132027	3
12	13	6252	79.2341042892762	0.686447451517336	0.374398231781512	44.6102388294555	3
12	14	5114	79.2809864521836	0.26606568455029	0.412151955033087	40.3464590508747	3
12	15	2888	58.4969827954031	0.389991308370754	0.462861027374944	30.3196133105089	3
12	16	1138	37.7926811234559	0.183351765202678	0.464133412591751	19.0325156108475	3
12	17	3287	64.1610582253729	0.1922881840418	0.388694023395787	32.3463227567852	3
12	18	1578	42.1094073784378	0.476134118567518	0.412274161882751	22.4118941724706	3
12	19	3020	59.7818719337016	0.374893413737275	0.554778600181798	31.0047715081896	3
12	20	4411	74.0481602892941	0.263814990380983	0.461974520027914	37.4708541129863	3
12	21	4777	76.9592415226295	0.232023719146778	0.445394496504904	38.9944396843956	3
12	22	8516	87.2566254216123	0.721760997175381	0.499286809604072	52.0646424240209	3
12	23	1351	39.9077716320998	0.385588391387568	0.468178981437135	20.7373251947859	3
12	24	2198	52.4247537604306	0.205916920800087	0.493562552409495	26.4508058446614	3
12	25	4271	72.9790949057355	0.211168908512065	0.507082076567459	36.8714187941144	3
12	26	5408	73.5366290489045	0.624905009535827	0.373396076255943	41.489997161749	3
12	27	3944	69.8505541241898	0.242767628012903	0.440458701228968	35.4318245523551	3
12	28	3445	64.9357579392625	0.281582932134063	0.433583055863853	33.1146124528607	3
12	29	3524	65.4595476374259	0.303533383625648	0.48909230264183	33.4921489145095	3
12	30	1368	40.6158876369552	0.329771611483855	0.385015336543975	20.8673890149061	3
12	31	2419	54.428067999694	0.326041608429346	0.343877919088263	27.748722757608	3
12	32	1397	40.7917154137153	0.358794105744548	0.524957191179981	21.0874111971753	3
12	33	2401	55.0698852586852	0.147914892214899	0.452537137303902	27.6452895938401	3
12	34	3225	63.0148979902441	0.261930214223178	0.443586411308708	32.0398093462293	3
12	35	2868	59.8832066678945	0.376851866391089	0.316724266415071	30.2144461073691	3
12	36	6102	75.918117214835	0.73783792191456	0.534694908773079	44.0718382359244	3
12	37	3684	67.5145950213786	0.244521002534633	0.480508585084417	34.2440304389113	3
12	38	8669	89.0531443566517	0.706662622134217	0.474066936729703	52.5302617862055	3
12	39	7055	82.0420012138653	0.677598771148298	0.396094759661479	47.3885666276861	3
12	40	2139	38.8863758210295	0.860614320743603	0.530649286362509	26.093387027121	3
12	41	5147	65.5949239310537	0.763058110170869	0.265096839201971	40.4764250420905	3
12	42	3812	68.5888253522007	0.254562100048449	0.525356588070695	34.8338525881449	3
12	43	3096	62.1000975366877	0.217875682996443	0.392593067588795	31.3924737417269	3
12	44	2910	60.0347335955135	0.248915868226917	0.514313388585673	30.4348775058292	3
12	45	4348	65.082508479959	0.651151225005236	0.365526408355432	37.2023034922183	3
12	46	3995	69.8846484139601	0.285965176186599	0.363862303369409	35.6601737980095	3
12	47	5744	74.1588830250406	0.666004906190693	0.334949683215905	42.7594666271657	3
12	48	3490	65.9278976933532	0.220611920830885	0.496601634923313	33.3301890600913	3
12	49	12074	118.241420590909	0.606110211963583	0.324998294828949	61.9941413827395	3
12	50	6779	65.4708935485958	0.870681940941275	0.31056875471829	46.4523704286435	3
12	51	2672	56.1456465509954	0.380371718031819	0.446625132088769	29.1637448878413	3
12	52	2480	53.8813127778875	0.399691807686957	0.521675363693864	28.0964146776026	3
12	53	5373	77.0599722489248	0.507673623592597	0.28157855362506	41.3555198064963	3
12	54	5981	68.5734703837657	0.8000061362515	0.302057004042212	43.6326876236756	3
12	55	1366	39.3755778478383	0.457903848468217	0.510593402807686	20.8521294962183	3
12	56	3287	62.7577956440118	0.342442549237467	0.344694936082132	32.3463227567852	3
12	57	2891	57.7776902536483	0.424825278245673	0.333618193039928	30.3353569446173	3
12	58	1465	39.4555289705064	0.562183339245962	0.48295690289768	21.5945359584144	3
12	59	2008	49.3019847326179	0.319138396477885	0.335569486758846	25.2817375086653	3
12	60	2075	51.3597444885881	0.207970933659661	0.284580675643751	25.7000586347846	3
12	61	11770	106.233368117338	0.739360372761286	0.262500624718877	61.2087196433908	3
12	62	3519	65.6596135994344	0.279570669371033	0.40605759211897	33.4683804430504	3
12	63	2840	59.6801597328699	0.192218250256998	0.271047362607015	30.0665940332783	3
12	64	3757	66.5165142057073	0.386005665008353	0.30330050572265	34.5816460335899	3
12	65	3371	59.3510079878878	0.579670198187005	0.440967072085436	32.7570240761513	3
12	66	2923	59.7015168201875	0.296757939205365	0.294327275898385	30.5027834355362	3
12	67	1127	37.2819025046015	0.258248215256761	0.40038189188719	18.940307329321	3
12	68	6058	75.7743466343598	0.671395583078136	0.401262873918139	43.9126552431233	3
12	69	5692	81.1715184167048	0.425522836389012	0.231417848235569	42.5654774689318	3
12	70	1658	44.7314690753693	0.326469585638528	0.328675287968023	22.9729795910919	3
12	71	3791	69.0198761808975	0.170333436149894	0.373931938905871	34.7377716401434	3
12	72	8733	83.3570783194362	0.793150565920941	0.220081087513444	52.7238109021251	3
12	73	5407	66.7261569826649	0.772147554697373	0.230447912473665	41.4861610009381	3
12	74	2437	52.4887251340741	0.465333036645572	0.266762613949971	27.8517718041402	3
12	75	3970	69.958869154263	0.256307018911406	0.250106805946562	35.5484211766099	3
12	76	9464	83.7961763614285	0.837913690257682	0.358073628859826	54.8861071933818	3
12	77	2303	49.5646192952825	0.556691579239804	0.34427920104212	27.0752223976327	3
12	78	5957	68.1688931790488	0.797792345380649	0.354350377048588	43.5450570328808	3
12	79	1032	33.7811159547995	0.513613059335035	0.269871466028272	18.1244531653143	3
12	80	7953	85.3521375032891	0.699412360036244	0.301355635929714	50.3141980440878	3
12	81	2962	57.111969583892	0.509334534207632	0.24646502760456	30.7056001875291	3
12	82	2877	60.0339587938846	0.191284660952278	0.234426008846362	30.261816577178	3
12	83	1744	44.434624166621	0.485793384278132	0.261060330095341	23.5612487254927	3
12	84	3383	65.0635585528857	0.207304145129859	0.276505798890646	32.8152760914755	3
12	85	2891	56.5639581353928	0.498790346674793	0.261076464484098	30.3353569446173	3
12	86	2664	56.639473831796	0.33222138419243	0.365907267561679	29.1200538597307	3
12	87	2502	54.6668175962743	0.353615481195409	0.381510477892194	28.2207607132027	3
12	88	2082	49.614134263917	0.378129689972814	0.363471445254374	25.7433716329981	3
12	89	8499	94.6130785796965	0.648757440397809	0.212011101652097	52.0126496409867	3
12	90	1734	46.3172345529152	0.243154650677257	0.228464165366262	23.4936021640508	3
12	91	3924	67.7989915134162	0.396454207154893	0.273897058823527	35.341873088239	3
12	92	8032	77.8206222774802	0.85374963494515	0.144630729532851	50.5634750173305	3
12	93	3319	62.3292082656141	0.395438895210258	0.19266522517413	32.503392319018	3
12	94	3649	65.9851805548513	0.353023218669517	0.239833368260979	34.0809737930807	3
12	95	2951	52.1539496056933	0.702181396640229	0.394535584481169	30.6485313535309	3
12	96	2163	51.3237248773004	0.298711819628577	0.341450010424882	26.2393651564884	3
12	97	7737	80.064814697514	0.76291303096187	0.20030310172408	49.6262389205951	3
12	98	2280	51.7689551229655	0.391330633259004	0.302856252149983	26.9396833778544	3
12	99	6766	66.3166923156825	0.87389544558808	0.117246773081094	46.4078085015822	3
12	100	2839	57.4381031920642	0.422235980168632	0.140343016389367	30.0613001527842	3
12	101	7573	71.2388677706688	0.863882331475766	0.196560018434948	49.0974619310392	3
12	102	3784	68.5625018012274	0.228408497769886	0.346414080960081	34.7056855474642	3
12	103	2497	54.7585097794436	0.338935056793984	0.216932868461762	28.1925484091262	3
12	104	1477	42.3165037868682	0.320680034549065	0.144465132024374	21.6827973724208	3
12	105	2551	56.7316910879724	0.150521303342094	0.275678126993644	28.4957631877943	3
12	106	3491	65.6151455081173	0.25638051943447	0.238872647311573	33.3349638168037	3
12	107	3104	60.448070000115	0.395523367003886	0.199254282898727	31.4330063263838	3
12	108	3476	64.5634749654141	0.350510443507064	0.103477064013177	33.2632705002809	3
12	109	5131	69.5297261556902	0.681103077935985	0.090055735800458	40.4134634250645	3
12	110	4547	75.2429022947025	0.216703219224529	0.247360897294921	38.0441198147322	3
12	111	2760	57.4088944828191	0.355888014145191	0.186895247229327	29.6400959152845	3
12	112	6990	78.3625456897996	0.736883012379281	0.339499705461584	47.1697583672494	3
12	113	2824	50.1144817996921	0.717543608157649	0.125854892240181	29.9817797767748	3
12	114	5099	60.2055320018544	0.839854017954897	0.185376121423273	40.2872449995175	3
12	115	1650	44.2777554422052	0.364350476869226	0.213743315508022	22.9174892211877	3
12	116	3798	59.7676120351179	0.677312433607373	0.147084636909003	34.7698281233318	3
12	117	4990	78.2247851885529	0.274789375213852	0.21392490864081	39.854313845017	3
12	118	1619	44.008955829399	0.348702469736491	0.25690483111095	22.7011829148077	3
12	119	2461	55.4229021368364	0.237635509026781	0.188829066775024	27.9885803480332	3
12	120	852	32.0241940981083	0.34293720871667	0.188432062966031	16.4681517793768	3
12	121	3711	66.3590441176782	0.365750248708158	0.226583923787787	34.3692884364522	3
12	122	6644	76.9429679670754	0.723979910845034	0.247216270614204	45.9875079103565	3
12	123	3917	66.6407150814668	0.463232854620532	0.175423743661364	35.3103359398053	3
12	124	3459	64.4491075382781	0.34067217476584	0.32193510535177	33.1818308161218	3
12	125	2630	56.407724488367	0.318726872613989	0.174421270409304	28.9336309623139	3
12	126	11616	103.62789113398	0.744924615134744	0.179554780762166	60.806970306955	3
12	127	4354	55.534056445995	0.837778976056494	0.188284719032306	37.2279632056902	3
12	128	7232	78.2795856760041	0.756506739409768	0.291722586435017	47.9793403131095	3
12	129	3120	55.7068838422045	0.630509657138985	0.254998585972851	31.5139150994196	3
12	130	1796	47.5270607275561	0.178252412170556	0.241946973666972	23.909925879979	3
12	131	9907	93.3466596169018	0.740793742335582	0.314214845118422	56.1559973860568	3
12	132	6611	68.3054333192628	0.843547996927633	0.142979170188726	45.8731583560696	3
12	133	3777	63.2912724258103	0.557451891564946	0.238552357665334	34.6735697630944	3
12	134	3217	62.2864092673834	0.327070215990463	0.221666300962411	32.0000453726749	3
12	135	5124	59.6353380293497	0.857505420608262	0.128506662227735	40.385886851792	3
12	136	2795	57.7042897834294	0.357621351022654	0.334340909888106	29.8274392444892	3
12	137	12250	96.9220645858103	0.854134299345904	0.250372148859546	62.444344065347	3
12	138	5129	61.1377412922839	0.829018618379557	0.130113178045639	40.4055863246243	3
12	139	6472	78.0026202221546	0.694341088232299	0.114511758040671	45.3883419324995	3
12	140	2409	54.461383945213	0.266065258959229	0.268644340259974	27.6913075858969	3
12	141	6635	66.1455019874147	0.882699462943678	0.143195989774963	45.9563498858368	3
12	142	1885	46.8182906454118	0.413028633646363	0.213854215426223	24.4951859649288	3
12	143	1162	37.6560639003174	0.292912087477712	0.466498346326481	19.232162846273	3
12	144	2782	57.5826852996968	0.358961137924324	0.22038207806487	29.7579922602871	3
12	145	2199	50.7461584730721	0.400327911902789	0.191681379236552	26.4568221772411	3
12	146	3467	65.0849669450808	0.290620797814203	0.284457235446817	33.220180243328	3
12	147	2358	53.3901654866815	0.322916273531307	0.348181617854944	27.3966186165625	3
12	148	1480	41.7250021251456	0.38705890457384	0.286307631160573	21.704806646271	3
12	149	2014	49.9473438856908	0.24410245282569	0.306435831532215	25.319480855147	3
12	150	2142	49.3937384295551	0.467563972412898	0.228585388403727	26.111678923533	3
12	151	2183	51.21238269249	0.349652587994807	0.351852101353596	26.3603960808485	3
12	152	1902	43.6835561656722	0.626831464748293	0.338266221315024	24.6053937891993	3
12	153	2126	51.7160851143509	0.212453618864824	0.246863067898845	26.013973514762	3
12	154	4127	70.7691485046465	0.306819307087973	0.309905001496601	36.2445154510376	3
12	155	5437	81.221224536424	0.306582814095753	0.278411898141632	41.6010919469822	3
12	156	3744	67.9940386269654	0.249894570036759	0.25659355622591	34.5217643505096	3
12	157	1899	48.7015856693289	0.201884476314536	0.281145133145412	24.5859812466987	3
12	158	3146	53.5690538198366	0.713969085656914	0.232208188424765	31.6449506546338	3
12	159	2609	53.6959645726861	0.500143239260392	0.377261214949757	28.817884951077	3
12	160	5864	64.9403704903248	0.83229946324582	0.265367112056278	43.2038096998604	3
12	161	4119	70.1851443987873	0.364207722084454	0.249716759731326	36.2093692459705	3
12	162	782	22.3477054339499	0.879609732658701	0.366857228825034	15.7771458444081	3
12	163	3372	62.7865314035818	0.406231251099775	0.398458033865977	32.7618823667344	3
12	164	2937	58.3630801013282	0.422847246209988	0.421455132955464	30.5757442382323	3
12	165	3785	67.6232372084297	0.327371601309987	0.274832931851735	34.7102710909271	3
12	166	3851	53.1813479777473	0.843851869604509	0.330254173858585	35.0115891055202	3
12	167	2180	50.6368720201461	0.394942449086066	0.31760658391797	26.342276892491	3
12	168	1257	38.0608221160401	0.429622132159981	0.401231534777794	20.0028879648171	3
13	1	3396	56.4026751303126	0.684984409294775	0.398315551133829	32.8782659743508	3
13	2	7639	67.6022644507241	0.892212613394059	0.348448241458939	49.3109442269967	3
13	3	2212	46.8775115290751	0.627180460446933	0.486293869274389	26.5349103680142	3
13	4	3602	58.6861727884298	0.670140659404562	0.414852455216359	33.8607768669594	3
13	5	5800	84.9825922995027	0.213873882539052	0.473864245061936	42.9673985699156	3
13	6	2453	53.6936101009012	0.390000526487801	0.3885474097499	27.9430519236686	3
13	7	844	31.4672161646051	0.395494945071168	0.418223439009802	16.3906541644658	3
13	8	4520	63.6479265758798	0.717837173642828	0.474380316178363	37.9309990054406	3
13	9	1005	35.8201699760683	0	0.50461527314882	17.8857886495035	3
13	10	1679	44.9220478460004	0.389965445966671	0.425282039124074	23.1180081084549	3
13	11	4795	70.0055321667585	0.598553295009415	0.419944926450487	39.067837209798	3
13	12	1937	43.1695961447477	0.683561782784398	0.468105768604237	24.8307520936842	3
13	13	6635	68.4856386334596	0.844537630461394	0.395380850301065	45.9563498858368	3
13	14	2117	50.3301123960482	0.347960199836628	0.530113367973547	25.9588526143026	3
13	15	5794	83.2368673393966	0.387314996022592	0.397650230737522	42.9451683027193	3
13	16	1716	44.5661061715789	0.420008735920161	0.507265994523275	23.3713449482777	3
13	17	9721	100.178937028643	0.640668199318283	0.385641934237058	55.6263463081356	3
13	18	693	29.5050695244061	0.195794787445567	0.441624987741491	14.8522305101075	3
13	19	2251	52.2580115831624	0.313960752158701	0.499439299901231	26.7678081620388	3
13	20	3127	62.3487929558016	0.229107252579528	0.428819924180566	31.5492474410518	3
13	21	9517	79.4721029685309	0.870968130131431	0.436031179769267	55.0395783669455	3
13	22	1433	42.4335662625999	0.177582714705917	0.479205482421965	21.357389046917	3
13	23	926	32.1366795017379	0.486972936739197	0.419711568705571	17.1684290081006	3
13	24	2352	54.5725834869385	0.204478014934185	0.406146803381548	27.3617406665635	3
13	25	1711	46.3586898293374	0.173250566680035	0.408762831024836	23.3372709471452	3
13	26	4153	69.6166754170734	0.40500460451706	0.513522801390502	36.3585059830748	3
13	27	2283	53.5065288336036	0.193567535768322	0.489097338283386	26.9574010275025	3
13	28	3221	58.9615513295441	0.535863991957422	0.390572486986193	32.019933532067	3
13	29	2596	55.1725892059699	0.401472134837043	0.407896951246879	28.7459991047993	3
13	30	1783	47.1378114774392	0.212888582065566	0.463036825683777	23.8232350251954	3
13	31	4320	69.3357400677948	0.488261319701157	0.491958265911547	37.0823233942262	3
13	32	8383	80.5970494247355	0.843184834288419	0.427512510872097	51.6564785470198	3
13	33	2016	49.8637131939127	0.260821027960948	0.439780301279088	25.3320494738685	3
13	34	4770	72.3011875813331	0.520458357715006	0.385703018460848	38.965858865123	3
13	35	2222	48.7315794484655	0.557823968139029	0.437226368267895	26.594822185914	3
13	36	1200	38.2130390673388	0.302675635312444	0.404593446601942	19.5441004761168	3
13	37	3975	60.5937303971397	0.690577164450485	0.453626427306589	35.5707997883175	3
13	38	1192	31.9274243806265	0.757302260093109	0.293876653417606	19.4788445327509	3
13	39	3372	49.5909284134041	0.828992279259598	0.437589975699366	32.7618823667344	3
13	40	2306	52.2492421455546	0.393972554637018	0.472544186124841	27.0928514102857	3
13	41	1541	42.8214422769568	0.360739388746066	0.433974597254337	22.1475852997391	3
13	42	1890	44.0247295084475	0.608680445284122	0.439799404119792	24.5276514343988	3
13	43	7690	85.3286926743288	0.710565631743373	0.386147373338216	49.4752769042615	3
13	44	1987	49.5602893320349	0.246878293932828	0.355644211647553	25.1491897254602	3
13	45	966	31.8678434471504	0.578917590466172	0.427875434682102	17.5353172213548	3
13	46	1999	48.9656102111914	0.433165300779855	0.479280902587215	25.2250166002205	3
13	47	8031	80.0883369843384	0.798526984668276	0.36588226689539	50.5603272926711	3
13	48	2948	60.6243333616685	0.214188811661796	0.417565471407305	30.6329486740962	3
13	49	3537	55.1817890619073	0.741256981792012	0.377435762301987	33.5538681441062	3
13	50	2488	55.6987109163637	0.215500937665968	0.419648292385978	28.1416949884912	3
13	51	973	33.4314582745098	0.480126552622898	0.416819664933793	17.5987362971558	3
13	52	2975	60.8336488332768	0.222869993017443	0.357130619237987	30.7729087249934	3
13	53	3726	59.9273971619741	0.661300491695864	0.368221992922991	34.4386793579662	3
13	54	2563	54.7475024765376	0.434388846900707	0.326286322536168	28.5627071246592	3
13	55	1069	33.5713952286152	0.590179251779761	0.389866221039533	18.4464974542722	3
13	56	1693	40.3361114281142	0.669645321577595	0.404073885043498	23.2141904297599	3
13	57	2225	52.6601840463538	0.220115031581184	0.341019962910441	26.612769430462	3
13	58	1926	42.3518841698318	0.70113875593504	0.406334119710854	24.7601462190751	3
13	59	2576	40.305590690296	0.899251846703198	0.393723052222156	28.6350531134385	3
13	60	2804	58.3777238529608	0.304256825478748	0.411475284960459	29.875423358663	3
13	61	4205	67.4286915456494	0.530409300069186	0.317431859898641	36.5854215692923	3
13	62	3068	61.3421926517102	0.280010482484266	0.35108258123315	31.2501956923772	3
13	63	1345	40.1072360445818	0.362134670812789	0.32492330458007	20.6912251188082	3
13	64	4481	70.4663313795878	0.499641451272192	0.314438199691038	37.7670041172128	3
13	65	2134	53.083127809945	0.640177703484813	0.38481337749429	26.0628720043707	3
13	66	5206	59.2210511096986	0.859474883615198	0.401024396793842	40.7077543899539	3
13	67	12200	115.904908062845	0.679452038792379	0.284726444373708	62.316776324215	3
13	68	1022	33.3851726052883	0.529313361654018	0.329109114053921	18.0364271317751	3
13	69	3308	74.8436226806572	0.697678072773697	0.368712653056432	32.4494854118826	3
13	70	3147	63.0408937315861	0.145916674016523	0.307556742281907	31.6499796496047	3
13	71	3126	62.0436740994851	0.261358576523891	0.32465494536894	31.5442023866594	3
13	72	2187	50.9143358267209	0.371822644434437	0.326534553251562	26.3845356427577	3
13	73	2408	52.9150640277799	0.414011153312833	0.362262321388254	27.6855595199116	3
13	74	2430	54.0118025781516	0.344009851114246	0.314253465979464	27.8117425456696	3
13	75	2359	52.8491328042196	0.372827006090442	0.287455191232091	27.4024272922594	3
13	76	2116	51.041671396811	0.265297012834305	0.424109191183218	25.9527208431968	3
13	77	2580	56.4616326079473	0.251952000312132	0.34862929931512	28.6572766737208	3
13	78	2164	51.207821287862	0.316076206949479	0.282464153042728	26.2454299584084	3
13	79	2008	49.9642486766864	0.230869177182433	0.426918539434495	25.2817375086653	3
13	80	1163	38.0604538600362	0.219631030150039	0.276043710190418	19.2404365239396	3
13	81	2322	52.8304297004698	0.343588685925875	0.291792102556384	27.1866797479715	3
13	82	1779	46.8831848468676	0.248572797919227	0.287508800078587	23.7964973792565	3
13	83	1971	44.8705524101784	0.609976685704358	0.335094304305636	25.0477301500206	3
13	84	783	28.8720856569167	0.567421048279613	0.329402720430508	15.7872303106627	3
13	85	7418	90.6680228486783	0.497625207386787	0.236012768731007	48.5924143844629	3
13	86	4010	60.3861711239073	0.746044260619592	0.214422075878266	35.7270575838117	3
13	87	2846	53.0131615765856	0.637845777651793	0.233256179683288	30.0983377627248	3
13	88	2725	57.668994820537	0.295813085596341	0.23122383539681	29.4515609068659	3
13	89	6724	72.3345270539679	0.798078769805944	0.267328884217096	46.263545850916	3
13	90	3084	61.6662306408031	0.257480678129373	0.289237908151058	31.3315765481217	3
13	91	2153	51.9088010703682	0.195219067841776	0.377879815475357	26.1786398606517	3
13	92	2130	48.7409044336002	0.535322577645991	0.195097771092573	26.0384342380926	3
13	93	3032	50.136309730231	0.765795121285864	0.341999257115045	31.0663093223069	3
13	94	667	28.3586299748943	0.329816490886073	0.280516295250434	14.5709537808816	3
13	95	3294	62.8481220594005	0.34103923014914	0.282946781733189	32.3807468272337	3
13	96	7841	78.5667261778316	0.799342115793087	0.143790171899512	49.9586610866134	3
13	97	893	27.8436936840478	0.749102142167479	0.336818730362366	16.8597369007385	3
13	98	4217	70.4259697258615	0.386245887770147	0.308703675138311	36.6375871208387	3
13	99	2085	50.2102884716112	0.334954587717441	0.263823892342435	25.7619120542945	3
13	100	3692	68.3069958009984	0.131656649209655	0.247156670418327	34.2811916331763	3
13	101	2201	50.8447621662017	0.392307082056446	0.279332430536869	26.468850739889	3
13	102	2939	59.3230859698995	0.347845601368568	0.207870717534859	30.5861530025298	3
13	103	1643	45.1678136844722	0.228865916153238	0.242430375408469	22.8688246965157	3
13	104	2237	51.7019323976263	0.351674538553049	0.265023154276487	26.6844377005239	3
13	105	2891	59.9460390223618	0.242468864315508	0.213821434448389	30.3353569446173	3
13	106	3408	63.7589380385482	0.353319816206304	0.2618546025343	32.9363035587535	3
13	107	2307	53.6625068269493	0.21180314410509	0.295602030123598	27.0987251992784	3
13	108	2301	52.3585522539069	0.362977356739007	0.232309295662923	27.0634633428337	3
13	109	1998	47.8643919174421	0.44010535558965	0.241593535282855	25.2187064020979	3
13	110	4587	58.1273568411976	0.826181757152867	0.319914236307335	38.2110906403501	3
13	111	2461	55.117384009342	0.268566628073694	0.230943495224531	27.9885803480332	3
13	112	1466	37.7441243777983	0.657157957975155	0.269188995880741	21.6019048499302	3
13	113	5245	74.1554524687442	0.585416920811028	0.170817329495497	40.8599480302408	3
13	114	2028	49.6557400830536	0.30993663413343	0.215426983397482	25.4073306189518	3
13	115	4169	56.4184625885511	0.809279367010238	0.225386404972439	36.4284767112245	3
13	116	4138	65.3638697752213	0.593889146663482	0.166663342827782	36.29278590889	3
13	117	4283	52.1830557872196	0.874576912757986	0.345265431860888	36.9231802872555	3
13	118	2526	55.2442786580317	0.323062134317933	0.255554850909761	28.355789047393	3
13	119	1316	39.5459064368323	0.364451209052341	0.291607032195237	20.4669443302577	3
13	120	4930	69.8560034077193	0.632254100878031	0.180118749876918	39.613984132956	3
13	121	6311	65.8368348233607	0.851458412411866	0.188741571581751	44.8202375239791	3
13	122	1342	38.5750403044986	0.501388173974924	0.296695267171156	20.6681365211924	3
13	123	3188	49.1882444988654	0.812508574974266	0.240667369139125	31.8554848833592	3
13	124	2237	51.0082180510313	0.41566759230803	0.212036317710523	26.6844377005239	3
13	125	3285	62.5566660512334	0.357833616318743	0.217363420076548	32.3364805771091	3
13	126	5583	66.6081338260397	0.794681885273481	0.168787355512313	42.155949693538	3
13	127	1849	45.868052198932	0.456869309808011	0.18678162428392	24.2601520925535	3
13	128	6705	63.9328214462543	0.887009449058747	0.180947054436985	46.1981361838583	3
13	129	1728	43.6837919121515	0.503308682772448	0.139032160194175	23.4529205713402	3
13	130	2225	52.2427119030426	0.278785169689086	0.2425548161885	26.612769430462	3
13	131	9595	78.1984869226509	0.89638174686956	0.121024299670641	55.2646664509384	3
13	132	4565	62.1146226334373	0.764590874178061	0.225849381639534	38.1193471931119	3
13	133	3975	61.6118712832043	0.669128189824281	0.138706722843012	35.5707997883175	3
13	134	3599	64.9044900901189	0.399828049538841	0.220007850077018	33.8466731064585	3
13	135	2796	58.6379583913014	0.26822339648867	0.278155687042515	29.8327746240587	3
13	136	4819	66.5980602236938	0.696160633548418	0.196094242651963	39.1654866115524	3
13	137	2776	58.0133497326386	0.311655325343466	0.234392924092778	29.7258850843201	3
13	138	3088	61.726562387143	0.25916243555305	0.161823563811055	31.3518887554729	3
13	139	1893	47.0379582360576	0.399346994175379	0.199556106042188	24.5471101057928	3
13	140	1820	47.5351774569957	0.23671809407384	0.332378907500268	24.0691502312504	3
13	141	2056	49.0295861443951	0.40766029980168	0.141245372294207	25.5821251266167	3
13	142	1631	43.4845931955407	0.419085756758231	0.184692219318663	22.7851579842178	3
13	143	2115	49.9198322219676	0.381835983161492	0.190083545640248	25.9465876230135	3
13	144	7753	78.5614209556688	0.832717996611639	0.126376385464318	49.6775255783028	3
13	145	3634	67.7213929626715	0.145747387904191	0.212075409695913	34.0108530676885	3
13	146	972	26.3811497961228	0.853811583525825	0.264782851891807	17.5896904285051	3
13	147	5505	71.9117632749916	0.680776087914564	0.269571351727911	41.8604338659045	3
13	148	912	32.5642740392347	0.417014497143401	0.18517660960654	17.0381517835597	3
13	149	1453	42.767012792959	0.171112874334598	0.18835486004851	21.5059123178964	3
13	150	1584	44.2638233668886	0.245976352187582	0.21125392272237	22.4544619110573	3
13	151	3093	62.0144211056166	0.223686438018324	0.21286007552287	31.3772605236095	3
13	152	2781	58.7841010797913	0.227161071071301	0.258580241095085	29.7526434704065	3
13	153	2134	51.1050268428857	0.286397810451778	0.192335602041836	26.0628720043707	3
13	154	5514	68.2644883745719	0.797529636077448	0.214179000672605	41.8946382299385	3
13	155	4503	75.0528981416707	0.193181248223572	0.209407859700868	37.8596013910026	3
13	156	2965	53.8935661032189	0.64097271411422	0.194250888193978	30.7211460159763	3
13	157	2115	49.9295372818994	0.38382949787567	0.193672106314122	25.9465876230135	3
13	158	1197	38.1405638950419	0.306091275205932	0.228879236927269	19.5196550625772	3
13	159	2512	55.1778711507373	0.311125552576538	0.24057823418465	28.2771008785144	3
13	160	811	30.2048701027138	0.504304635475737	0.19720050758383	16.0670257887094	3
13	161	2143	51.2663409458381	0.275553825429958	0.210943056870641	26.1177733754595	3
13	162	1709	44.6808510867913	0.407320543731702	0.197742391792168	23.3236274084478	3
13	163	2004	49.8014923554865	0.241044170632064	0.205490717593937	25.2565439423591	3
13	164	1385	40.8414371689888	0.332639284909109	0.227263327608566	20.9966471695971	3
13	165	4116	58.9439533465186	0.751393823615598	0.190796984535839	36.1961806207849	3
13	166	7274	76.2992344048949	0.78442606291965	0.183560079655963	48.1184591617489	3
13	167	6309	73.8675093818511	0.755856316058241	0.185789833294091	44.8131350379945	3
13	168	1875	47.790557355747	0.29580318230766	0.185742394822006	24.430125595146	3
13	169	2558	55.7208983893227	0.316371377889787	0.21588942362434	28.5348329039813	3
13	170	3691	56.251713229724	0.744529808557677	0.120511582884635	34.2765486871764	3
13	171	3509	61.6608106333177	0.530466513231167	0.186580554302806	33.4207927886057	3
13	172	2139	51.1948423653007	0.28094134928499	0.235953194714887	26.093387027121	3
13	173	2615	55.9794146009434	0.353176729257111	0.185252185858285	28.8510026233164	3
13	174	2711	55.9435362121456	0.426806248030696	0.205341954568406	29.3758080985742	3
13	175	1180	37.1084674260039	0.424777020474878	0.121297515221326	19.3805486428241	3
13	176	5903	66.9582879290005	0.831634327140369	0.151334519719281	43.3472404905193	3
13	177	2159	51.9267474476129	0.223245234736826	0.2268771050963	26.2150919180308	3
13	178	5845	75.9368048665214	0.700404970392259	0.12910378964678	43.1337603826082	3
13	179	2193	48.948461661585	0.516725991543339	0.173826473465882	26.4207036318311	3
13	180	908	30.786818409657	0.584973160102824	0.149614002822805	17.0007463558187	3
13	181	1810	46.6351776707921	0.335206271547287	0.219998122619749	24.0029351120371	3
13	182	1287	37.0013210318497	0.58331896418968	0.192662246060305	20.2401784458176	3
13	183	3112	60.9083037990554	0.35627472475751	0.190433367858837	31.473486711897	3
13	184	1952	45.903219802611	0.544800713389668	0.193208608546873	24.926710529686	3
13	185	8644	81.8218049437739	0.839503591350349	0.225354418351807	52.4544626907252	3
13	186	7142	76.0271429639339	0.794357383384637	0.227073608056267	47.6798616516935	3
13	187	2813	59.6030898102479	0.142835516227285	0.202313116287416	29.9233305271155	3
13	188	7549	78.5771212047751	0.769321270981135	0.150249116773649	49.0196014957429	3
13	189	4463	57.7341597710062	0.816948051796995	0.222768545690673	37.6910735060473	3
13	190	2849	58.7383613306414	0.318388938157046	0.144268811744539	30.1141970794112	3
13	191	3993	65.2570939462711	0.551831644872498	0.189821264883449	35.6512464793572	3
13	192	2613	43.3925084064695	0.827516242538387	0.235333786630697	28.839967624778	3
13	193	2200	51.0519926944223	0.381646807708848	0.229968005295673	26.4628371420061	3
13	194	4209	72.2850750225968	0.228199714292116	0.240205915663845	36.6028183470559	3
13	195	4993	73.3116503137103	0.571369039674179	0.253474281469787	39.8662922995814	3
13	196	2846	59.5415742729205	0.226376214865073	0.222999065286657	30.0983377627248	3
13	197	2074	50.4641944938992	0.27346579716864	0.239419395006131	25.6938651032728	3
13	198	3018	60.3819089256676	0.322182070244085	0.243659402806462	30.9945033272463	3
13	199	2197	50.8271474835516	0.38838667060749	0.247217078893989	26.4447881433334	3
13	200	1242	39.4606211588372	0.187576409237291	0.291305129528009	19.883180797857	3
13	201	1840	47.9182849161576	0.232609404663697	0.158071707471506	24.2010369731996	3
13	202	2265	48.7501182278351	0.591626712109244	0.271548897318843	26.8509197646242	3
13	203	2131	46.0003491509402	0.646079778677577	0.257313445075696	26.0445458293605	3
13	204	1312	34.3610720094304	0.733876313550152	0.213440533980582	20.4358158798012	3
13	205	7075	76.3271064922354	0.830989890235547	0.197349823321557	47.4556892769489	3
13	206	2894	57.7847515238661	0.504627480958181	0.333193550767908	30.3510924122327	3
13	207	1809	45.2726665554158	0.463805076643024	0.26235596558738	23.9963035508904	3
13	208	2113	43.7398488023516	0.71421715682765	0.285694429766724	25.9343168313019	3
13	209	5552	77.5436310635167	0.668513867937792	0.247366032707537	42.0387498397895	3
13	210	1522	38.8947328621246	0.629608634361162	0.358451449931747	22.0106257696534	3
13	211	2796	43.8487588403461	0.849886126884902	0.290752566079142	29.8327746240587	3
13	212	969	33.6292058628648	0.40898467204653	0.267265823038464	17.5625248672306	3
13	213	4036	60.8150677755489	0.697044294101253	0.297031810790265	35.8426938250709	3
13	214	1271	37.231852718887	0.523191787341011	0.227156584907533	20.1139718936762	3
13	215	1647	41.6641421594697	0.564176479717082	0.334795244074251	22.8966456614217	3
13	216	2263	49.5786335594771	0.524076650596471	0.330407054815972	26.8390624358214	3
14	1	2367	51.9656006668678	0.449659488409283	0.493268656516971	27.4488524459044	3
14	2	1648	44.7192137868311	0.331175912854147	0.450161517019819	22.9035956223229	3
14	3	4959	73.403527308216	0.643420626285384	0.41576106555507	39.7303250123305	3
14	4	4352	67.6292521314533	0.640213566043848	0.403895739408903	37.2194119334502	3
14	5	2905	45.7864843092193	0.86257799331681	0.414111922141118	30.4087194627448	3
14	6	518	21.6640435920989	0.70645152578506	0.485706770378305	12.840736779609	3
14	7	872	31.4252559799992	0.462961120530401	0.441742561217884	16.6603187470188	3
14	8	2991	59.2472184685307	0.391149380029878	0.439511559821395	30.8555484406892	3
14	9	9189	92.8261833540385	0.691673781855009	0.359938189080939	54.0828026653839	3
14	10	1040	35.9843270726548	0.22095455333335	0.378207467714767	18.1945673658689	3
14	11	5121	63.6485555968874	0.787393667174394	0.467367088715849	40.3740625544073	3
14	12	1278	33.2619486450272	0.75489760615221	0.445956082534678	20.1692844330899	3
14	13	1530	38.9238238574974	0.647697263706706	0.412744302911756	22.0683965403289	3
14	14	1605	35.9406735449081	0.778703064156306	0.32198346105161	22.6028176855228	3
14	15	1773	47.0280308158077	0.239663980012107	0.464740779165175	23.7563344858558	3
14	16	5961	74.5224844840047	0.717439420278586	0.416836770720962	43.5596743736862	3
14	17	1076	35.3534952407701	0.419466342289998	0.430898886567352	18.5067943613625	3
14	18	4308	70.3440964630174	0.771234622362414	0.426785903891814	37.0307843513984	3
14	19	1005	35.8201699760683	0	0.49931122973938	17.8857886495035	3
14	20	2827	57.195995192345	0.508689588431884	0.450927233653242	29.9977007159145	3
14	21	9182	92.2790503610674	0.7619209838384	0.495396949813481	54.0621991315519	3
14	22	3397	64.2672167760709	0.302813417134756	0.439707427549855	32.8831063521428	3
14	23	3521	66.2171982863319	0.249212113864753	0.454025240285781	33.4778898566371	3
14	24	2540	55.5580147307348	0.307082540949526	0.4381372492672	28.4342594576829	3
14	25	2586	56.0909214276166	0.317212394469662	0.466482444305196	28.6905797374553	3
14	26	2470	53.3040201107881	0.436735412767698	0.492766728725241	28.0397114620312	3
14	27	838	24.0593547623571	0.846503548007367	0.258171756412266	16.3322896319535	3
14	28	3980	69.6849978739239	0.291451064214471	0.333406081502402	35.5931643298469	3
14	29	2455	54.8595215762495	0.303511670462115	0.416973156723703	27.9544409813755	3
14	30	1975	44.4603733411909	0.643348016434042	0.422422618497643	25.0731335339839	3
14	31	5089	67.3062730563365	0.737368459501301	0.467047144764795	40.2477205663788	3
14	32	5730	62.3905412072844	0.857146241946788	0.458865067536291	42.7073254586742	3
14	33	2062	50.6978593164044	0.21879596160361	0.411386908512512	25.6194259364057	3
14	34	4608	59.6900122754772	0.833343415543733	0.352587903825359	38.2984589185375	3
14	35	1538	42.4706532339196	0.587745409772342	0.414593477800031	22.1260164727108	3
14	36	3704	59.7725408491704	0.660395239968022	0.484031861392693	34.3368580162012	3
14	37	7000	67.7570260234432	0.875304406284378	0.479283281195701	47.2034871941315	3
14	38	4692	56.1499549228004	0.854130629697829	0.422212162131329	38.6459569162719	3
14	39	2488	56.3194045414483	0.0583159810155204	0.407848671188616	28.1416949884912	3
14	40	4331	59.7857609948304	0.766202480012675	0.476932272908318	37.1295046703023	3
14	41	2345	54.1763502704509	0.197311114034898	0.499367604106684	27.3209934501107	3
14	42	2542	40.974670553812	0.883527009809254	0.365102291239537	28.4454518452282	3
14	43	11929	105.168194391479	0.87356338481373	0.276162754529586	61.6207646194563	3
14	44	4138	65.3431982001524	0.589910341013025	0.428677770212347	36.29278590889	3
14	45	2322	50.6974273707779	0.509884284024202	0.313421184439122	27.1866797479715	3
14	46	3941	57.2277816730961	0.793440549289647	0.372135593680756	35.4183463963285	3
14	47	5284	60.5536913856385	0.848425184254666	0.491019577073326	41.0115768850108	3
14	48	2953	60.0810828829256	0.288140234341909	0.485230492640995	30.6589154064643	3
14	49	1122	34.7910666916588	0.552539410273193	0.359379540358502	18.8982457465822	3
14	50	1381	39.3769746061183	0.534108962840429	0.398838247963763	20.9663051780664	3
14	51	2562	54.4711238443545	0.419969302304647	0.522969053602056	28.5571344571347	3
14	52	1876	42.7919906101763	0.677768738757218	0.369785587183997	24.4366394269096	3
14	53	1599	41.5847819477433	0.53831919616765	0.354149262997401	22.5605298698386	3
14	54	2869	59.3858981689304	0.269956026972169	0.479252585953208	30.2197131598117	3
14	55	742	30.2219915424182	0.275367604377911	0.44166486316328	15.3683419908711	3
14	56	2463	54.6189814394791	0.31708150673939	0.500932042402743	27.9999508869333	3
14	57	1578	35.1364533678154	0.79994341693479	0.445340277970513	22.4118941724706	3
14	58	1531	35.1135606393475	0.780180321471005	0.43891132332445	22.0756072565939	3
14	59	3343	61.4483075691783	0.480664026513381	0.453433218847827	32.6206981763483	3
14	60	2130	50.9305811832448	0.305107938293788	0.423902539323534	26.0384342380926	3
14	61	2014	40.9406934692022	0.800027024635646	0.412324192936549	25.319480855147	3
14	62	1745	37.5708095110398	0.803206604775329	0.412495904182266	23.5680027026202	3
14	63	2174	50.954275908139	0.358751299466769	0.420358270827319	26.3060010751076	3
14	64	4760	58.3296505489091	0.844440695300408	0.353742153795825	38.9249927197789	3
14	65	1890	45.2551612218409	0.537414297338813	0.457316649287452	24.5276514343988	3
14	66	5541	63.7144631818884	0.898757120824288	0.441659190875712	41.9970841766947	3
14	67	3933	56.0579242850618	0.788952656287724	0.396333847418716	35.3823795463342	3
14	68	2189	52.0822712765191	0.248426136219135	0.361027655419322	26.3965971453958	3
14	69	1746	45.2538775980611	0.39253574115061	0.48523145012723	23.5747547447879	3
14	70	3493	65.3435285061446	0.291347708246244	0.465899473608323	33.3445112790693	3
14	71	3770	49.6281350731858	0.889965181537755	0.429192562618184	34.6414242044534	3
14	72	4194	56.0834205799285	0.818111258727998	0.47945448659712	36.537537720197	3
14	73	5087	64.2737266410244	0.783269733416242	0.397341250083106	40.2398110211385	3
14	74	2205	51.8813708300298	0.29267775761683	0.392354249080005	26.4928914812117	3
14	75	2882	58.9716831548565	0.325404342800889	0.366553201260951	30.2881014918678	3
14	76	1681	43.9551175477873	0.476060320853072	0.388755968741813	23.131772925458	3
14	77	2262	52.6996653565073	0.344644025836749	0.365878870409452	26.8331318065509	3
14	78	2531	53.3243092646491	0.478397763089477	0.428795827120832	28.3838390978242	3
14	79	1733	45.8238191757057	0.311037595508082	0.472880101872484	23.4868267919808	3
14	80	2454	54.8187541576285	0.298984495491083	0.400972046234659	27.9487470326493	3
14	81	2570	56.7250484877044	0.193872059823546	0.386127599950771	28.6016853960102	3
14	82	1905	47.0929556974432	0.413113935723954	0.339718119176708	24.6247910281513	3
14	83	2404	52.798171264717	0.428571366763829	0.380364639631434	27.6625553119344	3
14	84	3039	60.651297533936	0.317157036301408	0.376161802488173	31.1021501525624	3
14	85	2277	52.9012041448486	0.268633022688521	0.466717315971521	26.9219540680184	3
14	86	7039	80.8274747183005	0.722293733978397	0.417843374539277	47.3347999768426	3
14	87	3041	52.1939471422207	0.71894398831445	0.369664864051796	31.1123828062864	3
14	88	2398	54.2795640298365	0.272584845543683	0.48818053974419	27.6280130857927	3
14	89	3732	57.0596033350995	0.7321924032557	0.360127965409961	34.466396609421	3
14	90	4483	66.1002492877543	0.716613137581328	0.375541448011493	37.7754314305202	3
14	91	3596	51.3888700703093	0.82267468425137	0.307848136209739	33.8325634665319	3
14	92	1007	26.8065840290673	0.835997969367083	0.398149691816651	17.9035766087974	3
14	93	2781	56.8463627961804	0.429076771112882	0.293142290709203	29.7526434704065	3
14	94	5052	60.1863965667859	0.852717100190626	0.417528265647969	40.1011414426137	3
14	95	1932	44.8541250036199	0.577609560186033	0.447659599119453	24.7986834349544	3
14	96	4455	58.7324391778713	0.799706078995633	0.363498734301655	37.657277423478	3
14	97	7180	68.1026235718599	0.871102144501428	0.286359785562764	47.806537029988	3
14	98	9646	100.786093770615	0.653933138950852	0.281230246593144	55.4113450669522	3
14	99	3324	64.5279214542072	0.193335313553947	0.360658017631852	32.5278659256171	3
14	100	3323	51.8593958953699	0.77992772621237	0.350375214259093	32.5229726776126	3
14	101	3608	57.3129567266907	0.702400845114249	0.269127540313227	33.8889667790435	3
14	102	2160	51.9181495550305	0.216606402099774	0.454807605659186	26.2211623342099	3
14	103	3893	56.576801511541	0.772904977372852	0.425155763385902	35.2019940758119	3
14	104	2563	56.0754837184802	0.283804141527283	0.32709254760569	28.5627071246592	3
14	105	3692	50.3536846445907	0.854599097980383	0.231366959006519	34.2811916331763	3
14	106	1655	43.916455061985	0.40765276803464	0.396534868164745	22.9521864238284	3
14	107	5762	97.1240118213975	0.73388992924979	0.393268760593566	42.826411992963	3
14	108	760	30.6913153061982	0.320000027557704	0.317748751440645	15.5536334500875	3
14	109	3636	54.1832572054262	0.784630285575315	0.241987398253208	34.0202108483217	3
14	110	9504	80.7377103028899	0.85367212342295	0.189271824080219	55.0019741308505	3
14	111	3015	60.4218807663015	0.315246751384956	0.396024742467709	30.9790946743789	3
14	112	5140	63.9198552556333	0.788859256775354	0.286493036818239	40.4488913937661	3
14	113	1146	34.4263220704592	0.592993109127722	0.255536022895674	19.0992965725606	3
14	114	11391	104.761019621731	0.666950008808474	0.320317978444161	60.2151800920628	3
14	115	4831	63.1629712949353	0.77438601721727	0.30538780110811	39.2142201268098	3
14	116	2665	56.1153494030362	0.386869590387518	0.404521073846337	29.1255188225	3
14	117	3914	65.3909461559186	0.521552739335379	0.178189343388946	35.2968113931465	3
14	118	1647	43.9023005746575	0.411927487567797	0.225162021340874	22.8966456614217	3
14	119	7930	83.4730383151899	0.838755554165454	0.192177907051665	50.241391276889	3
14	120	2234	52.4539031630962	0.266472249131634	0.276224332207186	26.6665386905498	3
14	121	5888	60.7115839118965	0.877953552721455	0.2549227923675	43.2921310384481	3
14	122	3065	60.4991329911699	0.355857674862388	0.372755742370297	31.2349131766573	3
14	123	815	31.4898318165545	0.310507796777534	0.331864523159137	16.1065998038006	3
14	124	666	23.9101767080328	0.766399490178373	0.371762273222128	14.5600269298654	3
14	125	491	24.1089966671927	0.376608047359566	0.28754069603223	12.5016060614723	3
14	126	5366	65.7128203221477	0.783039109450666	0.243766510415675	41.3285718270329	3
14	127	4550	73.3137886196077	0.37598583619065	0.244760835271785	38.0566680377598	3
14	128	1702	43.4644223779189	0.506885723176705	0.196441284191205	23.2758120435101	3
14	129	954	32.3721213897084	0.509666361715602	0.338531066529965	17.4260618448156	3
14	130	760	26.0169430282423	0.725115813882824	0.36180688948649	15.5536334500875	3
14	131	6041	74.5367834748376	0.700100712438265	0.187626240962507	43.850997963972	3
14	132	2173	51.9067876305015	0.250296082451358	0.227915481193099	26.2999502409677	3
14	133	3402	64.1640154345819	0.317568628815671	0.365918287653892	32.9072975614415	3
14	134	11990	123.722345601694	0.571842450235518	0.225659257816226	61.7781153430861	3
14	135	2419	53.8421004918475	0.344475344173504	0.387662956179234	27.748722757608	3
14	136	3564	62.6029009000595	0.509170968868809	0.16170013189478	33.681692866586	3
14	137	5873	64.5349591135091	0.847763521907407	0.211703689157732	43.2369513443929	3
14	138	2972	60.0910541698599	0.305768690201193	0.32942827296454	30.7573890591875	3
14	139	787	31.1588347218428	0.266497823160851	0.268134558843989	15.8275039228124	3
14	140	3904	68.11665898725	0.363609321747135	0.384180178293644	35.2516920964302	3
14	141	3378	47.7897812811532	0.856536339413708	0.204665511345058	32.7910169944277	3
14	142	996	33.6232686471644	0.464792342137952	0.234289957885069	17.8055229251785	3
14	143	4662	76.3134022455743	0.200565426546604	0.366244242156651	38.522210338827	3
14	144	6552	81.177374881225	0.6265953039042	0.134970767270037	45.6680016453117	3
14	145	7799	78.2848690964398	0.813076592915229	0.167200923195282	49.8246806547456	3
14	146	7036	75.3187350523205	0.781987052925848	0.190453614293679	47.324711929278	3
14	147	3403	56.0180655656863	0.700140949263707	0.169143728197462	32.9121336695669	3
14	148	2138	36.2059619044818	0.883770075650071	0.210656888785708	26.0872868781126	3
14	149	2774	58.3071523112275	0.321620755128288	0.14709757094466	29.7151749830593	3
14	150	3323	64.1777455923663	0.236068919235277	0.370846705077713	32.5229726776126	3
14	151	1151	37.7794936640071	0.237491031376079	0.313075903530411	19.1409163573101	3
14	152	4110	64.1833634222431	0.620553262146781	0.396188750954588	36.169788943473	3
14	153	2717	56.681635798812	0.376920584179605	0.250090669990786	29.4082974815163	3
14	154	7515	75.9720539661604	0.802224657776009	0.246819256863404	48.9090870357563	3
14	155	645	28.7426431436589	0	0.251396669118618	14.3286383368604	3
14	156	3276	61.3147939829823	0.440227896251726	0.179914975535414	32.2921536466383	3
14	157	2597	56.9748471851288	0.205959720969104	0.234044147889152	28.7515351663055	3
14	158	3934	59.8976723019452	0.709583818859567	0.160368092999207	35.3868774017577	3
14	159	6082	73.0586656439464	0.729300696194449	0.354193819903333	43.9995537223938	3
14	160	2741	57.3201121329979	0.343745544473565	0.24175381318733	29.5378976575817	3
14	161	2808	58.3026274740404	0.317438328076332	0.375806697582854	29.8967249110013	3
14	162	4180	68.2384907020683	0.486866170980664	0.254817285416595	36.4765037284036	3
14	163	1845	47.3334787151509	0.310559423333615	0.24455390052684	24.2338965090035	3
14	164	3269	62.5967469548459	0.346103737512947	0.141528581923087	32.257635033195	3
14	165	2768	55.1398087013875	0.545293156732861	0.265429201299525	29.6830214930477	3
14	166	768	29.9938899871017	0.408551235682697	0.229664056163828	15.6352803808934	3
14	167	1297	38.8198586880901	0.413879317995115	0.268491577981755	20.3186594631727	3
14	168	3453	64.1460362766617	0.355853323021211	0.222539306065532	33.1530396342874	3
14	169	10679	89.6506885647852	0.82799481619006	0.256094629635581	58.3029268095239	3
14	170	5375	66.1326419339201	0.783015861200944	0.178741809539976	41.3632160045357	3
14	171	1804	47.2033343009143	0.250976639134872	0.277909053144944	23.9631182168673	3
14	172	1878	48.2499282986493	0.269106396183229	0.186657390349002	24.4496618842298	3
14	173	1578	44.5272949521899	0.174244960054421	0.243113183400713	22.4118941724706	3
14	174	4349	73.3398510524493	0.24543691869914	0.190085927407873	37.2065813400439	3
14	175	1882	44.8967289218751	0.618110236683042	0.254078205356935	24.4756860128147	3
14	176	827	31.0179726983411	0.411345441586317	0.346981585597992	16.2247427059413	3
14	177	2194	52.3211732094471	0.206341794020587	0.219291941969583	26.4267268175088	3
14	178	2773	55.0960646193328	0.560511218212701	0.224030295612102	29.7098184845962	3
14	179	7963	94.3047363604676	0.585766080223642	0.135403919526839	50.3458203198788	3
14	180	2083	50.9111462734315	0.229731765310597	0.264359961827469	25.7495532567234	3
14	181	1547	42.7338857822557	0.387618589295059	0.217130086172594	22.1906600606274	3
14	182	2354	53.0855979166166	0.357830700284655	0.20533150593182	27.3733715876697	3
14	183	2094	50.0406093130827	0.365663658908778	0.176875419748697	25.8174534311356	3
14	184	1668	44.7747695091206	0.339584435063592	0.252313477685005	23.0421546335095	3
14	185	3702	55.3994913042476	0.76541235156235	0.136074272997695	34.3275865544374	3
14	186	1324	39.0311653635339	0.436707611031658	0.244518196720106	20.5290596303713	3
14	187	1363	40.5749894250387	0.361032446995855	0.19884575494517	20.8292192572959	3
14	188	2475	55.1386872164389	0.272263184282531	0.180121408734547	28.0680773888217	3
14	189	2108	50.9619615324707	0.329065423232892	0.147055360877574	25.9036144210693	3
14	190	3780	69.2323951359926	0.110248937634654	0.222871046228712	34.6873373116866	3
14	191	4284	65.6908253220307	0.65855755875661	0.199306648855812	36.9274904699921	3
14	192	1210	38.5205478136705	0.28124091347854	0.219219400374012	19.6253652776805	3
14	193	2140	51.300013436113	0.264656341668693	0.216040202833299	26.0994857503613	3
14	194	3421	65.9658375186689	0.305589627958157	0.128789479037091	32.9990624205408	3
14	195	3553	65.0924826151215	0.354149902581606	0.257138513562098	33.6296747770627	3
14	196	562	25.6894871308988	0.394267293044464	0.226389935146462	13.3749824685975	3
14	197	2563	49.1087962486457	0.68108053307192	0.215996309069835	28.5627071246592	3
14	198	4991	64.295025771926	0.785116546946578	0.172121497527666	39.858307063187	3
14	199	1534	38.6559254906361	0.6688829064484	0.177215872502276	22.0972252874865	3
14	200	5504	72.8332510729033	0.667822895190585	0.210751393368416	41.8566316556359	3
14	201	3404	61.6208602017487	0.490532669498954	0.227722644891799	32.9169690671791	3
14	202	1005	35.8201699760683	0	0.221643606783601	17.8857886495035	3
14	203	4453	60.5839005876464	0.799036039110926	0.194283850303495	37.648823662585	3
14	204	4858	74.9032319890123	0.424691296103832	0.218740202280034	39.3236497171976	3
14	205	1702	45.2064562976054	0.339877776808684	0.217228335920814	23.2758120435101	3
14	206	3103	60.4301872580968	0.385232798584095	0.187292260139117	31.4279426120817	3
14	207	1887	46.0129330177928	0.476049923255816	0.228892267106093	24.5081773134767	3
14	208	2391	53.6349086978815	0.335470225182948	0.227976770146769	27.5876591588602	3
14	209	4629	54.0175118768449	0.878861649152874	0.25608732422646	38.3856283411483	3
14	210	2150	50.166650386813	0.406627664211082	0.245216997680077	26.1603947847725	3
14	211	7228	75.444190938444	0.80029663353464	0.156221345214676	47.9660698550177	3
14	212	2269	52.1823003533139	0.34498637842534	0.194926004681741	26.874618727547	3
14	213	3329	63.9448666015465	0.270133374598241	0.22217057357046	32.5523211323838	3
14	214	5285	65.283815663259	0.777689797722749	0.2418744691283	41.0154574335254	3
14	215	1093	34.9084790845053	0.489016463028632	0.204421857295819	18.6524182238894	3
14	216	1697	44.4162467490614	0.414047984499842	0.184537763076963	23.2415979840865	3
14	217	2939	60.0748223261189	0.269527802928884	0.231555828198513	30.5861530025298	3
14	218	4424	65.1020482832513	0.663617848199344	0.247690654382422	37.5260301188001	3
14	219	5271	64.8622196445662	0.795493761681253	0.190356636251888	40.9610962997179	3
14	220	1079	34.7207367850831	0.525124139001022	0.281679215458126	18.5325758380294	3
14	221	5089	59.457410833815	0.889735180436663	0.206551127162781	40.2477205663788	3
14	222	2273	48.7218239737403	0.577490124205215	0.197119897923686	26.8982968103141	3
14	223	2313	52.6647041057787	0.576487851742026	0.202040092863462	27.1339412312902	3
14	224	3300	64.2358649589952	0.206674480332353	0.237937771879378	32.4102240721429	3
14	225	6191	72.2535809217705	0.783395711317737	0.201820710622633	44.3920770562028	3
14	226	2686	55.7606194797225	0.499772696478966	0.259153074516326	29.2400470979385	3
14	227	2039	46.2562322948343	0.589552896957241	0.272531141523742	25.4761429170263	3
14	228	4365	69.784299575384	0.485577955986509	0.214268554053338	37.2749601366956	3
14	229	1345	40.7014689821224	0.270254367323892	0.364391863168081	20.6912251188082	3
14	230	1180	36.4400930172873	0.471543957042652	0.340877974349457	19.3805486428241	3
14	231	2037	40.1939294403523	0.814598905127581	0.308863877153441	25.4636454215884	3
14	232	2308	49.6106461629697	0.551373927951723	0.297970246302927	27.1045977153727	3
14	233	3155	49.2613924891104	0.798576210875347	0.310682074951513	31.6901828790851	3
14	234	777	30.0553282143792	0.42283280407383	0.289503267605457	15.7266265157155	3
14	235	1455	40.2223212133091	0.490868336160361	0.325639417730621	21.5207082689538	3
15	1	2908	57.2168583194427	0.501072468950471	0.380334207869518	30.424416987388	3
15	2	5474	67.0350214472414	0.774413925616391	0.344098684604484	41.7424043027	3
15	3	5166	74.7685286016199	0.611830111268293	0.38680234274348	40.5510649924939	3
15	4	1221	34.568096638659	0.652825991768364	0.390499979573613	19.71436965846	3
15	5	1193	31.6908544988158	0.843600769839815	0.369835521141735	19.4870134760887	3
15	6	6581	69.7725035117232	0.873995499731042	0.368293377501851	45.7689563020125	3
15	7	3345	62.5681119789831	0.754949052803708	0.311942879257513	32.6304546288399	3
15	8	1957	48.5145281241543	0.334195152116249	0.268201000853263	24.9586146903565	3
15	9	6477	92.2481388785312	0.696727582982169	0.297501079096982	45.4058711271176	3
15	10	3652	66.1545127918382	0.343172018615491	0.368374599672716	34.0949806326856	3
15	11	2545	48.0393379172743	0.703704616640937	0.284064044351318	28.4622321741944	3
15	12	5130	63.9192647946754	0.785364583345792	0.436232306816127	40.4095250667815	3
15	13	3041	60.8089496944235	0.304764523353578	0.454834600132318	31.1123828062864	3
15	14	7404	67.262767047892	0.890245087610322	0.450491228340334	48.5465384688217	3
15	15	1361	40.5925118933865	0.320742110027589	0.442086212282782	20.8139317548641	3
15	16	3456	63.1464365194867	0.427406722550168	0.424503222046274	33.1674383492482	3
15	17	1548	43.6468225566897	0.263964425734008	0.384859476943661	22.1978310609958	3
15	18	1889	47.3267572895704	0.375378051715946	0.439065272253791	24.5211617791894	3
15	19	712	29.3437811342155	0.326833782454293	0.324421521791348	15.054455784347	3
15	20	871	31.6130547463762	0.439071930314042	0.383350014044523	16.6507630715857	3
15	21	1293	40.1748992371314	0.210474176098878	0.467503623567794	20.287303488528	3
15	22	2435	55.2222610660284	0.195329440555661	0.440691226033644	27.8403407460744	3
15	23	2164	51.5225432682771	0.278139901320559	0.468125579006063	26.2454299584084	3
15	24	3044	61.0156584458438	0.285102625334746	0.406860113427449	31.1277254797626	3
15	25	851	30.0557509929171	0.561848606134184	0.460648503507121	16.4584845335895	3
15	26	5089	66.5142731736226	0.756880805237571	0.398882784301665	40.2477205663788	3
15	27	2446	54.6562395138408	0.292121219551503	0.332313360511028	27.9031536139833	3
15	28	5133	62.6144109415895	0.8329623218412	0.395110488557807	40.4213389904565	3
15	29	4050	63.1301995820589	0.643069268449701	0.381372980264511	35.9048052361289	3
15	30	2721	57.6306183081165	0.293794308277032	0.447440990763316	29.4299371441071	3
15	31	2571	55.180078241603	0.372458315535553	0.389427665233729	28.6072493850514	3
15	32	1222	35.9240627461246	0.563564615685531	0.346735035823831	19.7224410486276	3
15	33	2146	45.0956673385668	0.705814916973922	0.49622786026259	26.1360482045472	3
15	34	2972	60.7141280478354	0.238390291769339	0.416568894799601	30.7573890591875	3
15	35	1679	44.9721223968118	0.331565080610709	0.437760571768909	23.1180081084549	3
15	36	1101	36.934221154361	0.241400843771156	0.378435928469261	18.7205551383594	3
15	37	3125	54.4802124466162	0.744102100172918	0.402407980997625	31.539156525252	3
15	38	4876	68.0185264521444	0.670685280528354	0.443405482083947	39.3964339126292	3
15	39	2061	48.5997519775524	0.445088548547957	0.391074599997004	25.613212907107	3
15	40	1889	48.2081668997022	0.266790419603177	0.310826902595221	24.5211617791894	3
15	41	2992	60.6383956266851	0.270530611765907	0.401456933453583	30.8607060752327	3
15	42	1364	41.4747242735238	0.174466603032224	0.474089411469688	20.8368588024849	3
15	43	1204	39.1120267038848	0.138381924710235	0.393431238705502	19.5766468774733	3
15	44	2313	43.6719227472102	0.788380431298227	0.444013132424086	27.1339412312902	3
15	45	3024	51.9276367305472	0.749040260394958	0.406200907388556	31.0252976749585	3
15	46	12002	113.62551549202	0.676220959199399	0.300978736323044	61.8090224318251	3
15	47	2140	51.152349239862	0.289250316048792	0.353925899615956	26.0994857503613	3
15	48	5767	76.6299953998865	0.600946449263888	0.29301740140788	42.844989364241	3
15	49	1527	44.1050506522637	0.0600103474492294	0.432352259487576	22.0467502413088	3
15	50	3234	63.2301840776565	0.250461352570313	0.378306796698382	32.0844849096628	3
15	51	1561	42.8560403321301	0.390208450109942	0.461492343813957	22.2908441368401	3
15	52	6522	63.6989550378204	0.878785276284569	0.406286123851959	45.5633304060478	3
15	53	1830	48.2989778414388	0.0451362280488642	0.399534026452761	24.1351836893017	3
15	54	1346	40.0263104066662	0.388960807372644	0.44819876258678	20.6989155948659	3
15	55	2802	58.0006866415531	0.359159879162311	0.439351938978095	29.8647668848592	3
15	56	2410	53.7073492642315	0.346819711014719	0.381398764057127	27.6970544589661	3
15	57	4089	56.3465819918976	0.799338934099243	0.359340191429529	36.0772660356286	3
15	58	2283	51.1178058726828	0.446265143342765	0.35190393104876	26.9574010275025	3
15	59	4175	67.6879091798227	0.514762752368188	0.436024862389234	36.4546811098016	3
15	60	2978	58.9816465296205	0.406513583930236	0.337519481741799	30.7884205677285	3
15	61	3301	63.3494322374614	0.304822368675824	0.365144514618404	32.415134340192	3
15	62	2187	52.2710144687913	0.220344450234589	0.31237815335056	26.3845356427577	3
15	63	671	21.8855003518923	0.837664686472448	0.397821523517564	14.6145794886245	3
15	64	6525	78.4637715868848	0.675047819212987	0.285907481730235	45.5738083480987	3
15	65	1884	47.5269141705999	0.340179494371556	0.310733971788936	24.4886877061688	3
15	66	1410	40.09493291575	0.458541122350953	0.37336466703728	21.1853000809322	3
15	67	3748	57.8119746657666	0.715719904128018	0.305614142269384	34.540200541063	3
15	68	5577	66.6981520420843	0.784735165527716	0.316495855688256	42.1332912937857	3
15	69	1354	35.9777668022855	0.708035935399892	0.335146675461461	20.7603368443976	3
15	70	2110	51.0604608451109	0.254259178047435	0.379921423827268	25.915899749918	3
15	71	2466	47.8255240806466	0.700665469080495	0.327687909488281	28.0169980427816	3
15	72	1354	39.9187515120543	0.39205242489525	0.303880119431472	20.7603368443976	3
15	73	4744	64.3879756249075	0.730254904048132	0.325877317716993	38.8595174964371	3
15	74	1347	40.5823624180823	0.287540540588355	0.389693292210895	20.7066032146648	3
15	75	1471	42.5792912698194	0.25908203721137	0.34654790720356	21.6387116662789	3
15	76	653	21.082097532815	0.847741657262553	0.352496971769251	14.4172242709204	3
15	77	1227	37.9173351786328	0.397573885196529	0.407714778528245	19.7627485524537	3
15	78	1040	35.9843270726548	0.22095455333335	0.320260825872464	18.1945673658689	3
15	79	831	31.4661349793714	0.362407133356844	0.267296649144921	16.2639329628085	3
15	80	1708	46.5907153261177	0.0863663946412825	0.314580818503953	23.3168026453439	3
15	81	1572	42.9724415245786	0.391379948441301	0.366190096281117	22.3692454294042	3
15	82	714	29.7378783229587	0.254005832248377	0.260677192492199	15.0755848554949	3
15	83	9656	89.6138185503483	0.83765840324994	0.306633956315791	55.4400600738372	3
15	84	5419	61.6410812195154	0.847309589113908	0.351771873311069	41.5321715448393	3
15	85	3766	64.1338813484968	0.527289918149735	0.218098425340874	34.6230419138492	3
15	86	815	29.8362607859907	0.695761483542442	0.344933914285298	16.1065998038006	3
15	87	2648	57.2145067250817	0.248729115818794	0.369261792165111	29.032474552037	3
15	88	3288	64.2908085717666	0.201066368370456	0.296835538140565	32.3512427237703	3
15	89	4333	60.5847204416918	0.780384410699099	0.223274620613058	37.1380766442524	3
15	90	4836	70.6690772552909	0.721778421905627	0.309343129222831	39.2345078927315	3
15	91	2074	50.6466995169181	0.25780610951686	0.240640253609328	25.6938651032728	3
15	92	4290	71.682911168773	0.34379143111865	0.261412221982293	36.9533410090138	3
15	93	747	28.6630358792259	0.511667685127864	0.323183470222935	15.4200351808708	3
15	94	2674	57.7352939906681	0.216958069218127	0.303535230609884	29.1746574213898	3
15	95	6811	68.0718062803977	0.856063491720776	0.299863885129232	46.5618796312799	3
15	96	2782	58.2751100667637	0.291590585648939	0.294454851428678	29.7579922602871	3
15	97	9684	80.5213309734077	0.884625698237841	0.263248338714792	55.5203830840875	3
15	98	6097	65.5389303593197	0.849663048926121	0.196723827808309	44.0537782268737	3
15	99	2009	50.077376584881	0.211723613859953	0.307503408060402	25.2880319784525	3
15	100	2449	54.4527900980952	0.318145912122394	0.244964011681532	27.9202598709988	3
15	101	5461	58.19663311296	0.887949197190805	0.196178386059476	41.6928085939252	3
15	102	4458	64.1948628134609	0.691150447770354	0.167974731700144	37.6699545076356	3
15	103	2028	45.9343082859717	0.61137411294437	0.198276387112492	25.4073306189518	3
15	104	1229	37.6918438453595	0.424560205351548	0.245857725706356	19.7788485539447	3
15	105	2808	56.3910219394676	0.46020166205637	0.165023076246353	29.8967249110013	3
15	106	4971	65.6991887919152	0.734117757248548	0.19980733862101	39.7783665353371	3
15	107	2333	53.9840172877779	0.218536859719065	0.295606871561902	27.2509993296903	3
15	108	3495	52.2174804102283	0.801621550749569	0.26505459105135	33.354056008413	3
15	109	6240	80.548547139323	0.590886095006058	0.302878144223158	44.5674061370735	3
15	110	1789	44.1203187003246	0.532564905399433	0.34175065622722	23.8632853224949	3
15	111	2122	43.6490984384259	0.715284571039435	0.167647605338037	25.9894897695588	3
15	112	686	29.0479313019907	0.275654816100465	0.23607196526388	14.7770288597566	3
15	113	2826	59.5186036717114	0.184989005768991	0.241729747357839	29.9923946752405	3
15	114	4235	71.1829852478014	0.358070628929557	0.260819940154856	36.715696479685	3
15	115	4716	67.0633200563949	0.666993882777457	0.153762196313556	38.7446696107059	3
15	116	1495	42.4368807371652	0.329531130686196	0.33325018470118	21.8145199315678	3
15	117	6034	66.8874068134748	0.822402837299527	0.138147095201617	43.8255844596851	3
15	118	2065	48.6178377177629	0.491082699452122	0.270682624674331	25.6380559904515	3
15	119	2447	51.7916490560897	0.53372493245875	0.179567398928544	27.9088568646538	3
15	120	4234	60.7384403875645	0.744284893414025	0.199666874986679	36.711361430791	3
15	121	1615	43.5786229147008	0.399811054091173	0.188348543567946	22.6731221093792	3
15	122	4033	59.8137521565944	0.725709234686424	0.164693534869395	35.8293702286159	3
15	123	3778	53.1952360534093	0.815760417519566	0.280132257135635	34.6781595532745	3
15	124	4233	72.9334616567143	0.168685522151605	0.224543275799863	36.7070258699338	3
15	125	736	30.4042807817431	0.191676405587471	0.339970825157493	15.3060797146516	3
15	126	2908	59.8761229461233	0.260704595073932	0.229301100739379	30.424416987388	3
15	127	2687	57.2472957263773	0.29699565253628	0.221645169360349	29.2454896381621	3
15	128	1453	40.9533224269199	0.45264150853749	0.219691260444032	21.5059123178964	3
15	129	1804	46.8101821547125	0.30508741169945	0.30836594319301	23.9631182168673	3
15	130	1857	47.1186704676206	0.347911758350607	0.251680423434727	24.312578198194	3
15	131	1743	39.9499463613592	0.698201063498491	0.3439301828965	23.5544928117408	3
15	132	4528	71.7902001198822	0.450557588191783	0.209793063797285	37.9645514215591	3
15	133	4518	61.5831095854375	0.767589819427506	0.191378061257216	37.9226062629979	3
15	134	683	28.6588233043297	0.342431309152172	0.257119804690081	14.744682168956	3
15	135	902	33.0107970733295	0.338294320588508	0.226214113793049	16.9444833895218	3
15	136	1930	48.5063669278374	0.304651568682717	0.217492277208225	24.785844353879	3
15	137	4513	74.595129431242	0.263814608010913	0.181935216974137	37.9016162761886	3
15	138	1317	40.3893006759508	0.257322441735332	0.190034574367354	20.4747190482324	3
15	139	657	20.8983187589528	0.857837870627624	0.203548845432163	14.4613137447035	3
15	140	7244	76.5385449634408	0.778889470709402	0.180462559890667	48.0191296830272	3
15	141	6816	77.0244416399632	0.736245566577945	0.180812507666745	46.5789671872264	3
15	142	6805	79.1524583456509	0.703496034627012	0.152235763489541	46.5413662829176	3
15	143	3534	65.9859072905573	0.262051232975765	0.213704132371385	33.5396353255893	3
15	144	2429	54.860103747954	0.255680686127411	0.221250741974693	27.8060193760349	3
15	145	4342	72.9849665715549	0.272687441698224	0.293976089480092	37.1766260681361	3
15	146	8044	80.6018962085091	0.793081487218802	0.157595516819019	50.6012324401532	3
15	147	4877	73.3751897111107	0.500507695198331	0.156569909561435	39.4004735367273	3
15	148	1387	38.7512206832357	0.540849215169663	0.190486139534565	21.0118017346661	3
15	149	1767	46.9116748727351	0.217423780353739	0.21436550536559	23.7161035772481	3
15	150	5399	65.8023176914607	0.784303823717663	0.118778484095101	41.4554589349375	3
15	151	6022	71.7365778036846	0.747264597584658	0.196444391151685	43.7819841327319	3
15	152	1719	44.8434168300951	0.405810319030214	0.20161973417125	23.3917655244305	3
15	153	6184	74.7158541903245	0.709156376067138	0.205475858317996	44.3669734843449	3
15	154	1212	29.2101948534565	0.8421927443852	0.236410636313037	19.6415778911663	3
15	155	656	28.5480624547218	0.238193336474698	0.293591767568507	14.4503039876871	3
15	156	6796	83.4747233945854	0.618705453001322	0.206117822555957	46.510579296597	3
15	157	2564	56.1181924415152	0.273970973058818	0.178155606034216	28.568278705152	3
15	158	2601	56.5499999750829	0.269084632802692	0.245787067097343	28.7736687609356	3
15	159	3181	61.4720335539526	0.364179924282478	0.228088987388747	31.8204925786927	3
15	160	2860	60.1159383657541	0.172395103028152	0.235837915054066	30.1722765877161	3
15	161	3116	61.8404650502336	0.270596640983812	0.151720184535262	31.4937073928855	3
15	162	2235	52.3970672447053	0.271924237854289	0.254023923012748	26.6725063618096	3
15	163	2827	59.6206569323044	0.173577373981299	0.190301024982208	29.9977007159145	3
15	164	2492	39.4794565026536	0.898576506626268	0.267351486752858	28.1643078446818	3
15	165	5023	69.2196479821234	0.668079215820299	0.176138456685945	39.9858794864035	3
15	166	4032	64.1979735650702	0.609921716848477	0.244621413490178	35.8249279286511	3
15	167	1133	37.832368337518	0.145472676499851	0.219678276201118	18.9906582573179	3
15	168	3121	61.9693695085587	0.263623985909394	0.21089150882726	31.5189650017194	3
15	169	2448	54.3136402123701	0.332200331517775	0.180236326517938	27.9145589500877	3
15	170	4607	74.7302671657332	0.310426369893125	0.178235433325411	38.2943030443005	3
15	171	2945	58.2214638723686	0.437355747812684	0.17180050732148	30.6173580638706	3
15	172	1377	34.8634439901209	0.773222210556714	0.253049332691641	20.9359192125658	3
15	173	1184	31.0714736339752	0.771414720462014	0.23845653848623	19.4133692398205	3
15	174	2243	50.5257927831718	0.453362261253289	0.195258301625642	26.7201997505678	3
15	175	4169	72.1704437188858	0.212276729272673	0.165464584488268	36.4284767112245	3
15	176	5798	68.5352224489115	0.789386847761892	0.206701221405696	42.9599897590027	3
15	177	5860	72.2593728971477	0.882008137542967	0.162128201178733	43.1890719168288	3
15	178	3167	49.8925956095791	0.799619852763019	0.220537355612772	31.7503922738612	3
15	179	1608	43.9055271522789	0.345064774444788	0.264205989057089	22.6239319523273	3
15	180	4199	65.1119797750253	0.625710959197537	0.178560781636166	36.5593108808924	3
15	181	1353	40.6401351739106	0.289230906690248	0.165565041528195	20.7526691296968	3
15	182	3420	65.4280282992195	0.19224911793506	0.189336167020877	32.9942390539404	3
15	183	1726	45.87619607502	0.295303745103763	0.17362374526248	23.4393443499007	3
15	184	3177	62.3381554636035	0.283938765270009	0.235641117084867	31.8004796882988	3
15	185	1651	38.7048084675147	0.711421565073656	0.247032317561802	22.9244328629835	3
15	186	2342	51.0199401247796	0.491576514732533	0.126950593418541	27.3035117419433	3
15	187	2041	50.1842686590331	0.249910622929839	0.150229092208304	25.4886342847379	3
15	188	3598	65.951628194841	0.316899301406503	0.125843864168402	33.8419705467823	3
15	189	1725	45.0532154437353	0.39076771769889	0.237745877654997	23.432553289538	3
15	190	4907	65.4191929800531	0.738589855768611	0.187677015771256	39.5214702598962	3
15	191	1962	36.5118501295232	0.852322367565208	0.147942741058738	24.9904781205282	3
15	192	3795	59.1509086057866	0.694809521938806	0.203299127805996	34.7560932509321	3
15	193	920	26.7944806452449	0.799652627112671	0.202561189713932	17.1127173554958	3
15	194	1117	36.4180603918632	0.37250911075511	0.178649121650502	18.8560903388612	3
15	195	2697	57.7085638350983	0.25287308821843	0.210180749790609	29.299859437166	3
15	196	3228	62.6222967135076	0.31726776862555	0.147375841434949	32.0547081191091	3
15	197	3322	48.1712260497628	0.845192269487667	0.159759810433858	32.5180786932831	3
15	198	4908	76.8513710871407	0.330297392351452	0.190052790828683	39.5254971049074	3
15	199	3643	56.6038384380688	0.728011938594767	0.126200444284193	34.0529428297695	3
15	200	2543	54.2573317930284	0.429829602952075	0.244989038887431	28.4510463878814	3
15	201	2487	49.5722864470702	0.634345331428259	0.248377549003033	28.1360389347734	3
15	202	2874	58.8185093243087	0.332195015298689	0.210927853455586	30.2460346639392	3
15	203	1235	39.3390662270326	0.198603890745972	0.182945945166223	19.8270701173164	3
15	204	1215	38.8913006369812	0.327338112712193	0.31883717975035	19.6658717506574	3
15	205	1823	46.1079571880217	0.405283153296476	0.222864871274022	24.0889792750347	3
15	206	2656	55.7017307613585	0.413729119679111	0.177161734825287	29.0762971800769	3
15	207	3583	66.8765751095447	0.24480132875021	0.158872426734056	33.7713535736506	3
15	208	3705	61.8447051699892	0.589871068991481	0.200157712021695	34.3414928084226	3
15	209	7346	79.482270705743	0.772627167007428	0.170598764949076	48.3560174529099	3
15	210	2706	57.3597249129207	0.317521716166195	0.218359658224093	29.3487061386586	3
15	211	3017	59.514357996319	0.398885304355886	0.234593046371433	30.9893679609071	3
15	212	3159	53.7505016316111	0.714860472360491	0.173090645510809	31.7102653797567	3
15	213	4026	60.2905399388947	0.70915326491159	0.198513698961501	35.7982625524751	3
15	214	1779	46.739793538516	0.270007612978328	0.232136872645899	23.7964973792565	3
15	215	4995	58.4527002463734	0.854989095429162	0.242845220517431	39.8742759368497	3
15	216	3349	64.4223192187928	0.235971963839411	0.213658985665235	32.6499587875623	3
15	217	672	28.8444102037119	0.258005699379861	0.256341194435019	14.6254655828629	3
15	218	3871	69.4740382827843	0.211621813328773	0.217589101246801	35.1023869475774	3
15	219	2264	52.1592670511104	0.33867735260691	0.189328160277985	26.8449917548898	3
15	220	4898	58.9407160470377	0.847736212011733	0.233118079122897	39.4852101745477	3
15	221	2830	58.7836587296471	0.291125420727283	0.256320555970556	30.0136132096775	3
15	222	11199	106.972523902415	0.781433257562779	0.240469595711699	59.7055476096842	3
15	223	2951	58.4926229311264	0.416884020964479	0.192675939795761	30.6485313535309	3
15	224	3694	61.0931234956784	0.61642576597831	0.314638104803706	34.2904756392052	3
15	225	795	24.0526673909329	0.828247166380426	0.318982954630336	15.9077452681426	3
15	226	6280	87.5002035340358	0.41494023436799	0.23952486497118	44.7100222012269	3
15	227	3477	60.6913748690798	0.560618062541784	0.255570197640825	33.2680548613988	3
15	228	2184	49.6175501587656	0.606657001048273	0.18740266068057	26.366433043273	3
15	229	2752	46.4640007339794	0.821346643134564	0.195886904104291	29.5971080813277	3
15	230	1304	33.4829216162392	0.746809481483889	0.264018623493581	20.3734162963324	3
15	231	1977	38.8110415603151	0.804399804380019	0.22471245931538	25.0858255791065	3
15	232	606	25.4444821370883	0.547545963506835	0.322534747536512	13.8886929200475	3
