# Supplementary material for: Cell colony counter called CoCoNut
Source: PLoS One. 2018 Nov 7;13(11):e0205823. doi: 10.1371/journal.pone.0205823 (PMC6221277; doi:10.1371/journal.pone.0205823)
Supplement: S1 Comparison to others — (ZIP) [file pone.0205823.s007.zip › S1 Comparison to others/AutoCellSeg/171214 V79 Flask/BacteriaColonySegSummary.csv]

ImageName	ColonyCount	MeanArea	MeanRadius	MeanEccentricity
1 seg	39	3705.53846153846	32.0502875608482	0.567880133896115
2 seg	45	3481.95555555556	31.9289822838383	0.525247780742877
3 seg	50	3853.6	33.6228832756458	0.455751667421276
4 seg	62	3694.40322580645	33.5228681648272	0.350340266100375
5 seg	79	3224.15189873418	31.3135198634	0.3382704867933
6 seg	68	3413.95588235294	32.1013681726673	0.384704410659814
7 seg	126	3486.12698412698	32.3831743717864	0.388181820345293
8 seg	124	3435.29838709677	31.9582006316481	0.391920927584376
9 seg	121	3362.15702479339	31.7515231067884	0.454921982579868
10 seg	163	3643.62576687117	32.760786381087	0.463080513145083
11 seg	153	3704.49019607843	33.1305672757507	0.454966531429262
12 seg	168	3845.91071428571	33.6348644199416	0.464589972357907
13 seg	216	3148.22685185185	30.3252517824211	0.48181365677543
14 seg	235	3275.08510638298	30.8021531072437	0.522600233240245
15 seg	232	3120.72413793103	30.1061159246267	0.493512235457528
