# Supplementary material for: Cell colony counter called CoCoNut
Source: PLoS One. 2018 Nov 7;13(11):e0205823. doi: 10.1371/journal.pone.0205823 (PMC6221277; doi:10.1371/journal.pone.0205823)
Supplement: S1 Comparison to others — (ZIP) [file pone.0205823.s007.zip › S1 Comparison to others/AutoCellSeg/171214 V79 Flask/BacteriaColonySegSummary.txt]

                    Image name Colony count Mean area Mean radius Mean eccentricity 

                          1 seg  39 3705.5 32.05 0.57 

                          2 seg  45 3482.0 31.93 0.53 

                          3 seg  50 3853.6 33.62 0.46 

                          4 seg  62 3694.4 33.52 0.35 

                          5 seg  79 3224.2 31.31 0.34 

                          6 seg  68 3414.0 32.10 0.38 

                          7 seg 126 3486.1 32.38 0.39 

                          8 seg 124 3435.3 31.96 0.39 

                          9 seg 121 3362.2 31.75 0.45 

                         10 seg 163 3643.6 32.76 0.46 

                         11 seg 153 3704.5 33.13 0.45 

                         12 seg 168 3845.9 33.63 0.46 

                         13 seg 216 3148.2 30.33 0.48 

                         14 seg 235 3275.1 30.80 0.52 

                         15 seg 232 3120.7 30.11 0.49 
