# Supplementary material for: Cell colony counter called CoCoNut
Source: PLoS One. 2018 Nov 7;13(11):e0205823. doi: 10.1371/journal.pone.0205823 (PMC6221277; doi:10.1371/journal.pone.0205823)
Supplement: S1 Comparison to others — (ZIP) [file pone.0205823.s007.zip › S1 Comparison to others/AutoCellSeg/180501 HeLa Dish/BacteriaColonySegFull.csv]

ExperimentNumber	ColonyID	Size	MinorAxisLength	Eccentricity	MeanIntensity	Radius	Type
1	1	8953	104.657810877124	0.284840487654594	0.438642219714449	53.383784157771	3
1	2	7453	91.2655631206954	0.490304635283595	0.456614323322708	48.7069151325332	3
1	3	3193	56.9752577971602	0.615952252579464	0.544447984275948	31.8804558716597	3
1	4	10046	110.784264526055	0.29204709949088	0.438923194683766	56.5485730730879	3
1	5	4418	73.6721940766437	0.333043474114831	0.498273130297687	37.5005743577347	3
1	6	1482	38.7171748608709	0.613888973563922	0.529550002326772	21.7194671049816	3
1	7	13229	123.27853558311	0.433710145713074	0.364587596216254	64.8916133589339	3
1	8	3993	63.0844593179383	0.637097528758014	0.496601092141131	35.6512464793572	3
1	9	3700	62.2526736203367	0.579526092460196	0.56760329294812	34.3183125878885	3
1	10	8531	97.4280885274651	0.505612343143819	0.37101975621028	52.1104753291881	3
1	11	7937	98.5019252883143	0.298527915010405	0.497077198455076	50.2635610222828	3
1	12	2166	39.2897739874096	0.833525340602129	0.528174451555385	26.2575553598215	3
1	13	3838	50.9954773905613	0.866542670292884	0.701442921061618	34.9524440228919	3
1	14	1590	34.6957150396945	0.816483402292556	0.689122027036798	22.4969491049837	3
1	15	2368	52.7074935782435	0.499754247148259	0.698205479186087	27.4546500703108	3
2	1	4524	72.3613882122158	0.434555647339559	0.568567513306682	37.9477789217692	3
2	2	14046	132.949938036387	0.16360323859346	0.364530583881283	66.8653921048664	3
2	3	8572	103.949380576841	0.16683954965738	0.400251996495577	52.2355467509191	3
2	4	6456	83.8335016611794	0.522381669089805	0.482379076245247	45.332202959955	3
2	5	5351	80.9687338710301	0.278713612187222	0.494440690852578	41.2707669055163	3
2	6	3566	58.9970210169598	0.64456518277912	0.522541157145755	33.6911420722331	3
2	7	4296	66.2049638206214	0.601611467873902	0.511880792839827	36.9791734770474	3
2	8	2423	50.2018024827036	0.610834024122689	0.489051386698932	27.7716555902475	3
2	9	7911	94.7822607201386	0.46370791615911	0.375356035323169	50.1811668816098	3
2	10	7658	92.0258399044013	0.508471717554298	0.305225379265599	49.3722301339069	3
2	11	10555	113.40478028572	0.341920756788643	0.38334028376662	57.9634440718451	3
2	12	7320	92.4499291124804	0.407457013091499	0.423853003907647	48.2703673786035	3
2	13	1785	38.8682561444197	0.780628534476164	0.439613110201347	23.8365926012521	3
2	14	9874	103.478856301407	0.600845659237027	0.433084211492151	56.0623921731739	3
2	15	14196	126.455096752388	0.467403302529718	0.33709487604951	67.2214782957433	3
2	16	2283	45.1647235997677	0.715281079469509	0.519720266106599	26.9574010275025	3
2	17	1325	27.5254457041477	0.896941999410353	0.663585443208084	20.5368108330754	3
2	18	1874	38.7096633156728	0.781635016683826	0.681907463657727	24.4236100261289	3
2	19	2395	39.0633354813537	0.869655351702008	0.68404023101309	27.6107257675379	3
2	20	1665	44.7974530770865	0.382402174726886	0.684835262613041	23.0214239458816	3
2	21	1838	33.9441864808327	0.873426211649639	0.681816913590581	24.187880659657	3
3	1	1700	36.4312381790055	0.811272698910187	0.486113219481342	23.2621324584064	3
3	2	2560	39.1749072590886	0.890364512377695	0.488271799395156	28.5459858584443	3
3	3	3111	61.5018242744149	0.321595781993388	0.514968564545499	31.4684295114607	3
3	4	14978	121.145594209985	0.649213496357021	0.398222590264998	69.0481388254659	3
3	5	3624	64.7456705732791	0.428504892080466	0.451121110161639	33.9640254906579	3
3	6	11714	119.038349161199	0.3177979215361	0.363724547963014	61.0629348030122	3
3	7	8829	105.235164327814	0.190844295229743	0.456346814079214	53.0128096323586	3
3	8	12683	115.928950600272	0.561239156565777	0.368823011753096	63.5383686166793	3
3	9	7896	99.110059582549	0.298110856032392	0.474842645248458	50.1335702030806	3
3	10	4927	75.4372499898346	0.49854601228712	0.52213990934308	39.6019293624381	3
3	11	12175	121.976926394766	0.286130242923484	0.404456072950484	62.2528944249796	3
3	12	2846	56.1726506388088	0.51294387123412	0.486689486848159	30.0983377627248	3
3	13	3925	47.7306617995952	0.899134212112225	0.682875830422584	35.346376098143	3
4	1	14523	119.165080867708	0.739259041088091	0.3958519245335	67.9912823606614	3
4	2	10536	97.9987616035456	0.71262780512949	0.473379603265	57.9112507275781	3
4	3	5269	71.5851805185143	0.671421746011046	0.425961757449232	40.9533245329655	3
4	4	5699	80.1645011865024	0.590922764463802	0.517777680294789	42.5916428582113	3
4	5	6812	87.0993616230554	0.546106533593655	0.431741779213152	46.5652976441038	3
4	6	6136	83.1432895954118	0.492529514799012	0.498364569752282	44.1944505749731	3
4	7	5863	81.2031202632472	0.479355614148947	0.474798311444653	43.2001257254602	3
4	8	2729	56.4904293219306	0.399100336445537	0.518097288384024	29.4731688047886	3
4	9	6533	86.836959895788	0.447165693732188	0.514569493341495	45.6017377567862	3
4	10	11388	113.056448759876	0.476957298172495	0.425902704601335	60.2072502599231	3
4	11	8031	88.720667134323	0.647632312893294	0.564760926410162	50.5603272926711	3
4	12	2688	55.676571070028	0.430040273670224	0.539591703869048	29.2509311657258	3
4	13	5788	82.9436509263798	0.406951241574716	0.489005701451279	42.9229265222186	3
4	14	13168	120.509433000284	0.51886515900855	0.507162439246659	64.7418302279767	3
4	15	8701	93.6626172170605	0.615485076747693	0.313195035053443	52.6271253222629	3
4	16	10500	114.542659558437	0.214556443053582	0.467589285714281	57.8122288528111	3
4	17	8735	93.1026616739406	0.641014641446246	0.451773325701201	52.7298478645199	3
4	18	7197	95.149433980142	0.205105427819618	0.535588092260664	47.8630990520332	3
4	19	2472	53.7772277214947	0.434378642983699	0.56551779935275	28.0510612748668	3
4	20	5104	78.9971423670381	0.300477833583848	0.536836304858934	40.3069926821894	3
4	21	13369	126.606268959085	0.344564093751647	0.436828670805591	65.2340775085468	3
4	22	15445	129.56285832065	0.547117297394666	0.448012787309809	70.1163047522375	3
4	23	2931	52.2278447165199	0.731901320669734	0.452126407369498	30.544496663142	3
4	24	1817	36.5721678102428	0.832524884397361	0.47887039075399	24.0493048381018	3
5	1	10981	116.614466475126	0.24108091422109	0.354738743157619	59.1215769426375	3
5	2	8876	101.030531888049	0.438693043828657	0.37950402464762	53.1537256433387	3
5	3	21671	163.0307709078	0.27672843416195	0.365251549842353	83.0547623167325	3
5	4	5630	81.6076906191782	0.406636971982969	0.340900937340621	42.3330209082076	3
5	5	3042	48.9116990884753	0.80576858869877	0.432287089655711	31.1174978713117	3
5	6	11578	119.485239277253	0.255910637558695	0.357138581365474	60.7074283941918	3
5	7	4309	70.1319594698786	0.447500417313093	0.439686449498978	37.0350820110602	3
5	8	11048	111.533372193269	0.474562906315186	0.402099121027236	59.3016662713496	3
5	9	13700	128.275773684714	0.338123331714452	0.344213702392134	66.0366976818037	3
5	10	8990	99.1165353935463	0.528918767714297	0.446697926188613	53.4939798182214	3
5	11	12258	121.126471046771	0.349900749137895	0.435739076844539	62.4647307273545	3
5	12	1289	38.9688917861463	0.385025378146204	0.498966886603323	20.2558989751358	3
5	13	5794	79.2975027883176	0.533501781691531	0.366572452895964	42.9451683027193	3
5	14	3506	58.4128824886479	0.661660704846105	0.444884441381956	33.4065032734701	3
5	15	6011	76.9068176902443	0.695662149595905	0.462428616842722	43.7419789887331	3
5	16	3387	60.3326031827569	0.542567642295876	0.311018103581838	32.8346704643811	3
5	17	10681	114.957233672264	0.304355916116855	0.350867785027729	58.3083861406665	3
5	18	9871	104.443981277742	0.503249295395678	0.359176696212828	56.0538748573209	3
5	19	11641	112.707896743086	0.533819257392713	0.438635507309861	60.8723696357018	3
5	20	8466	98.9091996693558	0.460529203040922	0.455002011540632	51.9115738196404	3
5	21	7093	90.4513330173364	0.428575374350633	0.36472473907478	47.5160185905935	3
5	22	7660	86.3113658612024	0.653919757749165	0.421301346844867	49.3786768572006	3
5	23	10599	110.502857382639	0.434109139857997	0.390757954935034	58.0841328045964	3
5	24	9881	108.499295515646	0.357156114011413	0.426016126559525	56.0822608797295	3
5	25	10202	109.693255662432	0.430820776094676	0.34436875122525	56.9859408876175	3
5	26	3277	61.4736526421974	0.54657273733137	0.428592470171644	32.2970818654609	3
5	27	6576	88.0560970826699	0.407575236174273	0.483265354363897	45.7515662195799	3
5	28	1939	39.2058724240467	0.795187240076409	0.466011621791367	24.8435679665858	3
5	29	1689	44.6345135126811	0.38442396609144	0.480334312294462	23.1867504787631	3
6	1	3408	63.2691786548276	0.48989274554258	0.422691918998093	32.9363035587535	3
6	2	3779	65.7371282659774	0.476389711923193	0.456878072064679	34.6827487360582	3
6	3	6473	81.8302961784256	0.613349667140848	0.386247885263077	45.39184831297	3
6	4	4108	55.2471811803638	0.851228110207758	0.442902663507636	36.1609874373338	3
6	5	6302	84.25255464431	0.477592472025144	0.454493491534631	44.7882674673876	3
6	6	4166	66.7698592355948	0.571843008894752	0.479467886523968	36.4153674407066	3
6	7	1559	44.7968216243904	0.375977206957993	0.541564931058651	22.2765597110624	3
6	8	3398	60.5788680612588	0.532794197566496	0.38242723320177	32.8879460175384	3
6	9	6729	92.2911700635644	0.156168209544645	0.371348464068045	46.2807435563726	3
6	10	9470	105.180614444117	0.415025852160018	0.354411320418132	54.90350282232	3
6	11	1303	32.3361636146732	0.802717656703019	0.46703791920134	20.3656029053274	3
6	12	5323	73.3263168478542	0.677501517722705	0.396569613844808	41.1626471956836	3
6	13	6196	84.1109302613963	0.48042949036222	0.409731249659182	44.4099994910467	3
6	14	4901	62.9345139855754	0.803617011121673	0.292689530635742	39.4973005683522	3
6	15	5059	64.6055062462551	0.78000080809763	0.298772037639775	40.1289136932935	3
6	16	5364	77.2785999372671	0.495284191203621	0.379304354186857	41.3208691763599	3
6	17	1251	39.248047797268	0.267671244547511	0.510431981390365	19.9550912705485	3
6	18	9674	106.261083524068	0.413349474006853	0.328575315503402	55.4917096415491	3
6	19	6978	72.258896511279	0.846367185616286	0.363363486488868	47.1292519120608	3
6	20	2607	44.7191310234825	0.809865582821821	0.416488201436293	28.8068372661968	3
6	21	1467	39.4567285580299	0.613101669728131	0.376320838650122	21.6092712286097	3
6	22	5892	82.2288250722735	0.444180324500779	0.418764370845981	43.3068337493622	3
6	23	6621	90.2074782161315	0.287101289801694	0.409737903549396	45.9078398143811	3
6	24	5661	82.6073861419446	0.344946455679523	0.486887913719134	42.4494083078485	3
6	25	18522	152.582399256985	0.173135008394668	0.333655507097094	76.7836943100303	3
6	26	4856	70.3252689474468	0.606813318138989	0.43353877783713	39.3155542668355	3
6	27	7292	94.0746524193045	0.314113777781284	0.421076585739887	48.1779585500694	3
6	28	17578	134.629998129727	0.59458991939907	0.325831490502592	74.8014116132755	3
6	29	7447	85.9100371912196	0.645234558762142	0.37797200123379	48.6873055571028	3
6	30	2502	50.0020923155866	0.686231788519092	0.429782604434164	28.2207607132027	3
6	31	1851	40.7283964918097	0.713032986808698	0.506728081293417	24.2732692344109	3
6	32	8392	93.3352359534542	0.593432115148683	0.387165147551973	51.6842003406686	3
7	1	11483	118.900002426809	0.306509018266965	0.3785522973556	60.4578565866213	3
7	2	5457	78.6938071383745	0.470322902206867	0.43500446003709	41.6775365023528	3
7	3	4734	71.9281577531107	0.530495876142033	0.494942654028947	38.8185394005759	3
7	4	8056	96.4058850536612	0.451238537261396	0.397792425034934	50.638961710294	3
7	5	3296	60.6478596236789	0.55433553837904	0.453035833395095	32.390575556198	3
7	6	16862	145.843409365162	0.142620710245712	0.344460027711856	73.2621409790287	3
7	7	1898	44.3827349472549	0.615759438068014	0.437630879699267	24.5795069921436	3
7	8	3205	58.1510434048594	0.656218329591774	0.431919750072447	31.9403065924397	3
7	9	6722	77.4383216051968	0.743438874750125	0.327799114676432	46.2566649784379	3
7	10	2743	50.8129881493856	0.685713064073706	0.481618257530853	29.5486720141894	3
7	11	10514	112.406227422615	0.395905585048394	0.291034225056039	57.8507575001086	3
7	12	12594	122.993550665011	0.337697590274155	0.350173211444845	63.3150432882949	3
7	13	2422	53.2110823299413	0.407306316126272	0.395665895533521	27.7659241578079	3
7	14	14672	132.839070919299	0.338540989515185	0.355849954631346	68.3391736128597	3
7	15	1269	30.7181754274649	0.822954636036994	0.312118897089932	20.0981403509686	3
7	16	2635	57.3650433247098	0.215622002044073	0.511862720956394	28.9611213542274	3
7	17	12977	123.363251499521	0.399904645437608	0.326766616450597	64.2705795291053	3
7	18	19051	153.384102862052	0.272561135399456	0.398608769844118	77.8724703710329	3
7	19	12459	123.116171892535	0.307149873906085	0.334786854061984	62.9747796499825	3
7	20	19326	145.236099053707	0.534667515839933	0.322208687211972	78.4324987513973	3
7	21	10304	108.131457251374	0.489976573824756	0.34306126823448	57.270106226877	3
7	22	4897	77.5619505742812	0.306896839859838	0.340860920717417	39.4811792205099	3
7	23	3447	62.0371079385016	0.48474035382368	0.433904615954722	33.1242234275089	3
7	24	6738	91.4199659288895	0.287697622575462	0.334459074165966	46.3116833326795	3
7	25	8268	96.1718712686998	0.480096178261749	0.328399383994947	51.3009370184169	3
7	26	4452	72.4848110264244	0.384729866029997	0.424479720353263	37.6445960702228	3
7	27	8333	99.5798109777415	0.360157891805907	0.3416661857314	51.5021968615857	3
7	28	6964	92.2502608397046	0.289647443808727	0.410174536292062	47.0819503353877	3
7	29	10010	111.513229452014	0.246292984892117	0.431907278472164	56.4471607851072	3
7	30	9114	106.377820958524	0.224848580887824	0.384543590070023	53.8616403637976	3
7	31	4969	73.9723143118112	0.506604708614104	0.380405844480051	39.7703636448959	3
7	32	8457	75.476321104217	0.875331807445432	0.367968958969505	51.8839735126013	3
7	33	7160	67.7565830105708	0.877547656749953	0.290310532076707	47.7399076777065	3
8	1	4215	72.3316678166731	0.287892986049248	0.530294386641674	36.6288980214349	3
8	2	4608	57.6278403848519	0.837414695621942	0.473331588387052	38.2984589185375	3
8	3	5142	80.1744793602662	0.215245982438599	0.490558222808129	40.4567600625291	3
8	4	6264	85.6350723306334	0.40883579911109	0.415504080021059	44.6530304352937	3
8	5	16445	126.092379947476	0.664261150424066	0.402412080672948	72.3505775947396	3
8	6	15599	127.775292076238	0.573995753288218	0.395608154564614	70.4649977973529	3
8	7	5522	76.3880854421707	0.56712071245844	0.479275587909754	41.9250186822486	3
8	8	4949	74.0720001701497	0.5052770038889	0.449330242262427	39.6902459897086	3
8	9	14892	114.557430011924	0.744452030598411	0.437929854921507	68.849624727002	3
8	10	3264	57.6003067084474	0.634998946527732	0.524626740008981	32.2329562482856	3
8	11	1667	45.69293142534	0.486279530977746	0.389218339538199	23.0352464772656	3
8	12	3668	65.6142100716611	0.505529731346878	0.400770295881301	34.1695868064298	3
8	13	3179	53.4599524343737	0.737908872399997	0.389849257251988	31.8104877073312	3
8	14	2705	50.7229293704072	0.779621279308234	0.42975547120825	29.3432827428554	3
8	15	6207	85.4181603803845	0.42315947871968	0.485091731366256	44.449403410426	3
8	16	11367	111.102341591899	0.524008027792807	0.423468363288131	60.1517121639206	3
8	17	5971	83.1651485880873	0.428953257245472	0.38709274640832	43.59619628366	3
8	18	4533	66.1229142276231	0.659642295898256	0.321421254032487	37.9855066317553	3
8	19	19133	138.938633955567	0.621489161279358	0.367294746337707	78.0398811656865	3
8	20	4449	67.4808156044641	0.655586905009885	0.468752162621097	37.6319104435542	3
8	21	7256	94.2745487093406	0.28218110193057	0.41990589169339	48.0588861101627	3
8	22	10175	110.114706299704	0.363229632894089	0.414227357128124	56.9104831460784	3
8	23	6714	78.6842379033126	0.702154623438806	0.350968429494106	46.2291312468445	3
8	24	5597	75.4182271237722	0.610621097453984	0.425830177107785	42.2087719907921	3
8	25	4916	76.7986655521935	0.404225298597513	0.34348919351466	39.5576971078893	3
8	26	9364	108.171577643124	0.274311416560695	0.37725091928049	54.5953640360151	3
8	27	8693	98.9814514461109	0.51816163355674	0.325137156654661	52.6029261600122	3
8	28	5080	63.4491985879041	0.847126740456935	0.446001382460785	40.2121153610906	3
8	29	6623	84.0996131623394	0.564288020315119	0.382046296371003	45.9147729624709	3
8	30	5486	79.7303630450915	0.417367126378995	0.41185752491422	41.7881327125809	3
8	31	4040	68.5873474747659	0.41237154057671	0.425251303756332	35.8604509199552	3
8	32	6871	86.0982783344497	0.538445076440546	0.382475225928349	46.7665182365421	3
8	33	2055	40.3200257950892	0.829881956915352	0.458675235105835	25.5759030360159	3
8	34	2067	37.467410724004	0.858367455871652	0.470676362221803	25.6504685092085	3
8	35	12878	119.48929446904	0.499510473520808	0.415174190988676	64.0249538404742	3
8	36	1826	44.7177186736412	0.522203034563782	0.491265547965631	24.108792009796	3
8	37	5731	71.3626986464326	0.718739463126716	0.348536573778696	42.7110519388051	3
8	38	6195	84.7752506710275	0.424878925969584	0.362502798160711	44.4064155827577	3
8	39	1242	37.532814548301	0.465091206049765	0.413381519587958	19.883180797857	3
8	40	8968	103.001782590917	0.390544303975204	0.452289508867265	53.4284854669888	3
8	41	17584	116.525888546474	0.800822952361151	0.476178031381754	74.8141767224353	3
8	42	15058	133.981756312361	0.357221937135395	0.430238700434655	69.2322920764257	3
8	43	1744	47.0642745310839	0.151324553588547	0.433060204962999	23.5612487254927	3
8	44	3095	62.2287672112116	0.201221059270115	0.375173780249685	31.3874034883237	3
8	45	2194	46.2840124964901	0.645705391095841	0.509565759960662	26.4267268175088	3
8	46	2405	46.7022369795537	0.713337349880679	0.532440367554874	27.6683081570236	3
9	1	8521	98.6404788957087	0.507404002048649	0.277886747209598	52.0799245407679	3
9	2	3428	58.5047005293186	0.62393369572518	0.471447380869785	33.0328062664684	3
9	3	14094	132.565416651407	0.225806746747326	0.195691285154888	66.9795456529405	3
9	4	4806	73.4727720032531	0.475809412804467	0.412260575181925	39.1126234481823	3
9	5	4807	72.5348208128822	0.51820908498066	0.380991684424181	39.116692381712	3
9	6	6989	87.062775552492	0.53261529202774	0.249910863789817	47.1663841579839	3
9	7	16982	137.365640119273	0.49684048420943	0.29893687115451	73.5223672576797	3
9	8	5984	79.5971152726242	0.570484251713328	0.404075733487499	43.6436290760038	3
9	9	6127	80.6246538475325	0.557483913386708	0.366193939982091	44.1620274970261	3
9	10	1382	40.6211973642275	0.355661981049487	0.452084718582547	20.9738947910492	3
9	11	4476	71.111249528552	0.466525690118298	0.414542424461997	37.7459276023076	3
9	12	6965	88.2376435599896	0.482691057305412	0.391767330862809	47.0853305953149	3
9	13	20323	120.990762091692	0.863963130247212	0.259818259434458	80.4301673311275	3
9	14	3402	62.4395236351455	0.441608495056256	0.316865277976389	32.9072975614415	3
9	15	4695	67.9219441259958	0.652894973518482	0.257779120974014	38.6583097875851	3
9	16	10022	111.19958661681	0.261109166981866	0.272484587960544	56.4809851129913	3
9	17	3405	59.846459721062	0.624578824057765	0.324854546176131	32.9218037545911	3
9	18	4087	65.9549239465971	0.604849753146534	0.300386194856465	36.0684419518386	3
9	19	9634	107.997180765531	0.374430990635786	0.299720584192249	55.3768674041304	3
9	20	5960	81.003711914869	0.51547366390052	0.327500453473608	43.5560204983811	3
9	21	5569	75.4559224346407	0.6509459523047	0.282936428977009	42.1030611257368	3
9	22	2517	47.9059235461435	0.738124462402009	0.358348097799824	28.305228907829	3
9	23	6731	84.4736935029512	0.558669094738194	0.344927664256146	46.2876208494571	3
9	24	4917	69.3561261111008	0.668975330023505	0.279349636396615	39.5617202655003	3
9	25	3907	62.3094258733296	0.632722529679026	0.218367586936825	35.2652339467651	3
9	26	10364	114.075863229545	0.184665891133143	0.302199401253818	57.4366055787492	3
9	27	9510	107.303681011342	0.316391444581783	0.321822548100148	55.0193331258009	3
9	28	2042	39.9105881328213	0.820814484352054	0.397432300076766	25.4948776735112	3
9	29	19013	143.743856721623	0.554265761799951	0.306195618644992	77.7947676004782	3
9	30	8197	91.4474045387406	0.620940729126253	0.337637698696626	51.0801931970557	3
9	31	6095	82.3932541156912	0.491857280013578	0.389089417555375	44.0465521498585	3
9	32	4627	72.4956216304136	0.456200119959353	0.405161829216294	38.3773350217599	3
9	33	3183	59.8467134860375	0.476455350328859	0.448985743519205	31.8304943053514	3
9	34	1762	33.4054477195307	0.87240444174341	0.410885971101633	23.6825256139593	3
9	35	3485	64.8438600912985	0.351115145356017	0.443427818061966	33.3063050089696	3
9	36	5284	79.4550286875627	0.356477516748561	0.354961433803221	41.0115768850108	3
9	37	7895	97.1886787204272	0.360092455087502	0.327589819078102	50.1303954843868	3
9	38	12709	119.641451741793	0.48614700485698	0.310283412691152	63.6034617258353	3
9	39	4063	66.298654534685	0.538828286208742	0.402294935841577	35.9623840639736	3
9	40	7215	90.0204749970798	0.526311352997022	0.351111985166042	47.9229154874372	3
9	41	1344	39.4890569555882	0.418390328798852	0.444417631917629	20.6835317833056	3
9	42	9581	94.5566285455899	0.738265655523192	0.372075363120143	55.2243335815553	3
9	43	7400	93.9117910472961	0.396427343022813	0.332153761869978	48.5334230995512	3
9	44	5159	76.5704878368091	0.537044968735396	0.352650052650053	40.5235820581322	3
9	45	5806	82.6721089608657	0.428697821258595	0.342125108229138	42.9896173416685	3
9	46	11062	84.4687749122963	0.869125653968579	0.315488621870835	59.3392278426767	3
10	1	8039	93.0374057139529	0.577213733220527	0.353351292003306	50.5855036055933	3
10	2	10764	105.729689749159	0.590192919809526	0.366794543904517	58.5344993562115	3
10	3	5592	85.0860519203433	0.653295799649188	0.267700857166903	42.1899144765637	3
10	4	2666	56.6359107190745	0.488787415375427	0.279029841493988	29.1309827600441	3
10	5	4682	69.1726968307864	0.63721655788676	0.325421753494222	38.6047521312145	3
10	6	8559	93.8597034853879	0.613376691611076	0.37499865000329	52.1959224063247	3
10	7	12976	109.485656057558	0.70257743449454	0.210268170153391	64.2681031548378	3
10	8	10040	80.7653731498939	0.865278424839892	0.34424570625063	56.5316836586817	3
10	9	3060	58.740123826715	0.490299454120482	0.331036597645596	31.2094256871606	3
10	10	6871	88.0973900125145	0.504498542564101	0.386111481413989	46.7665182365421	3
10	11	18003	139.433603777757	0.598502088521124	0.295129616585846	75.7002832291055	3
10	12	2478	49.7800108576898	0.680465479174072	0.312145197061875	28.0850831931015	3
10	13	5456	80.7527034768439	0.375836544481056	0.27916789883109	41.6737176049697	3
10	14	3620	66.4551854260725	0.297007863892984	0.33909187984586	33.9452763722042	3
10	15	5513	81.3489275308279	0.357206597877528	0.349445491964246	41.8908391242195	3
10	16	7730	90.7330566506334	0.567251281241831	0.263684723566014	49.6037843334629	3
10	17	9235	89.7539417777872	0.774224878636512	0.391715538408104	54.2180025352033	3
10	18	8414	98.4195715491614	0.446322732649259	0.308019047885378	51.7519022099711	3
10	19	1722	40.2876923424115	0.676759799374046	0.381315127677087	23.4121682893424	3
10	20	2861	54.462083673185	0.676949689164294	0.319406056725383	30.1775510002357	3
10	21	19027	131.713069346724	0.700877308357147	0.31064892451962	77.8234039631972	3
10	22	12741	121.743255655503	0.435861616913873	0.259461009111285	63.6834849852588	3
10	23	8417	98.7031600966448	0.42281116640172	0.309929983636555	51.7611274221202	3
10	24	12983	116.069368883692	0.591490426670218	0.217985985120384	64.2854357714417	3
10	25	6822	84.8921871792875	0.568437264570379	0.34324318997608	46.5994639834604	3
10	26	2966	57.1588958850994	0.518065341128929	0.201055472762268	30.7263262109404	3
10	27	3861	49.4225616150814	0.882592349318018	0.224716460010579	35.0570174224165	3
10	28	9030	103.971097959772	0.358489569603709	0.261731979613551	53.6128554755259	3
10	29	4274	70.7080776307258	0.604697539220687	0.216510094913025	36.8843659773287	3
10	30	1633	32.2135407997616	0.89420386722208	0.201934539890666	22.7991237581213	3
10	31	3363	57.5432321307928	0.69737631899201	0.19928185368706	32.7181317809573	3
10	32	3188	62.9078291076776	0.287952971889342	0.275182846036784	31.8554848833592	3
10	33	5262	69.574739756126	0.713073588772967	0.156066379421401	40.9261117271004	3
10	34	9323	93.0329125740046	0.694989861844649	0.284980279787554	54.4757108158442	3
10	35	2196	49.6455803049619	0.47804392648255	0.420156587225055	26.4387690723226	3
10	36	12595	91.3244439059137	0.884121729670498	0.397895656873312	63.3175569371153	3
10	37	2927	49.432382867863	0.77155339754305	0.392683209259107	30.5236471749356	3
10	38	3080	50.2669803253765	0.793290120462197	0.225437447706356	31.311251163856	3
10	39	1774	42.471994468904	0.605526842039567	0.339369795268729	23.7630330153801	3
10	40	5322	61.7268177730874	0.849369955722216	0.379241286894312	41.158780524575	3
10	41	16342	102.138330334451	0.897189166125306	0.266929878058187	72.1236449440508	3
10	42	1770	41.7835026620507	0.646144385269367	0.425292376837741	23.7362275550541	3
10	43	10754	108.592655667235	0.568136276161489	0.242155742713677	58.5073030998736	3
10	44	6810	91.3482423794552	0.490568618346311	0.23628499858093	46.5584613675282	3
10	45	8503	99.9349178546387	0.414888010706847	0.274705154318577	52.0248879116599	3
10	46	15378	122.799164948715	0.64709830793789	0.307403205787452	69.9640581279726	3
10	47	20951	122.646493707716	0.839724843945061	0.262557278173554	81.6633970970875	3
10	48	1940	37.6426037702932	0.844996818464356	0.410814635132404	24.8499734244637	3
10	49	15206	104.520048859456	0.835401747810086	0.276460603970645	69.5716905739017	3
10	50	2529	43.1734522270021	0.845857997117932	0.314135302203128	28.3726224053894	3
10	51	10692	113.646949404377	0.414519031234851	0.311344590211694	58.3384033298572	3
10	52	9837	110.145795961832	0.26764656768601	0.264624869974422	55.9572546716683	3
10	53	1839	40.9155668530078	0.705155696409896	0.402566246727077	24.1944597106856	3
10	54	7916	94.5235525770486	0.47050448688029	0.342875401802964	50.1970224120006	3
10	55	2879	56.6089714072829	0.533539330545953	0.357701816398669	30.2723332817795	3
10	56	15559	136.595842874342	0.344391076478209	0.353719275485761	70.3745942733143	3
10	57	2981	50.6907666656277	0.780691931404692	0.379979834939678	30.8039245992111	3
10	58	9911	100.602986957236	0.61075808953221	0.32887940768074	56.1673328721202	3
10	59	5662	82.3136159576833	0.397017528570986	0.287770353637747	42.4531574276004	3
10	60	3160	50.9387971319772	0.772201913757858	0.338855795482751	31.7152840179743	3
10	61	6701	90.9027542892122	0.258197683205813	0.410374805048119	46.1843539233535	3
10	62	5237	72.0498814620046	0.658009010536649	0.284903955853872	40.8287750727904	3
10	63	6110	86.1157094244285	0.324603200789983	0.298283110298129	44.1007188669636	3
10	64	5263	74.6613878356506	0.560295237992775	0.243790086811848	40.9300003785156	3
10	65	1973	49.2729420243948	0.268570915391703	0.405055078290819	25.0604350608807	3
10	66	1566	43.0811877451005	0.610624830132795	0.253503189270601	22.3265152176468	3
10	67	8485	103.583440407243	0.675283325822509	0.252212422977442	51.9697929981394	3
10	68	1883	38.3163977369443	0.844085118280024	0.244573665897587	24.4821877225888	3
10	69	10567	104.640019079062	0.600925179779915	0.295180890563853	57.9963840881836	3
10	70	6329	83.1349115980572	0.528536485242994	0.354390642336883	44.8841093223115	3
11	1	6637	85.4993884204313	0.520294234814275	0.405189273170127	45.9632757166177	3
11	2	6044	83.7834736512311	0.445813038963859	0.358137061881211	43.8618849582964	3
11	3	10160	100.970342373026	0.645929970918105	0.407894047006688	56.8685189153658	3
11	4	3968	63.654858498983	0.607248676416573	0.407061770546281	35.5394657863238	3
11	5	6568	76.7923423178148	0.717782731971278	0.329651454593303	45.7237283306506	3
11	6	13504	115.604397200737	0.636762888867846	0.339313384160142	65.5626166578631	3
11	7	5543	80.9606455714926	0.391667624849332	0.378365759883669	42.0046628258906	3
11	8	2040	40.2382169560132	0.786383117310893	0.400634298945706	25.4823893662846	3
11	9	3835	68.3457334586664	0.308281214596791	0.289866542621845	34.9387809391633	3
11	10	10892	112.266057533847	0.435906602922719	0.417570777132078	58.8815020215504	3
11	11	2740	56.4724292427123	0.418493407640763	0.347097714851633	29.5325090052231	3
11	12	4873	72.8674295832817	0.531254282155084	0.469913697360186	39.384312554285	3
11	13	4203	60.8249069367559	0.738006861757038	0.45072973719418	36.5767200775366	3
11	14	10558	98.3208013466993	0.709525883512375	0.328992709331851	57.9716808306302	3
11	15	4355	63.783610051442	0.719948752418242	0.376001707735002	37.2322381053088	3
11	16	3917	66.9268123607455	0.464788233166048	0.306748190787997	35.3103359398053	3
11	17	5640	82.3278261916641	0.354521854512851	0.390174275633481	42.3706001618643	3
11	18	3585	54.4845243824947	0.811316581185951	0.306554389801166	33.7807776992906	3
11	19	3348	59.5701826718171	0.591627361822705	0.381649135762442	32.6450838403477	3
11	20	4721	75.1626486886932	0.348244811953961	0.412968783762059	38.7652031166312	3
11	21	6551	82.9884781706684	0.602086847935345	0.363477822634771	45.6645164694647	3
11	22	11079	117.697533416387	0.202183113076667	0.357837567655954	59.3848063820218	3
11	23	4510	71.6467270709803	0.454491006775395	0.252706993949793	37.8890167025867	3
11	24	1695	37.4902251611049	0.785330960112309	0.379426631683489	23.2278982493364	3
11	25	2462	46.1319878771265	0.747973470018943	0.265937730896564	27.9942661947852	3
11	26	16336	114.203983504184	0.804502041283065	0.246928355046538	72.1104035538452	3
11	27	7061	89.3635631983415	0.474265472276611	0.341011458652843	47.4087134010589	3
11	28	4486	63.4533762080069	0.728625226318485	0.224054960491268	37.7880688765711	3
11	29	3248	60.5458259320832	0.480880533874009	0.289951141173851	32.153856849917	3
11	30	2824	51.1519025592153	0.710566000611829	0.33544670946802	29.9817797767748	3
11	31	2330	52.2609994327094	0.396152913527756	0.411779929691375	27.2334726909411	3
11	32	5059	72.8321174977314	0.613156603087606	0.286270252229718	40.1289136932935	3
11	33	1452	36.2634017233994	0.734599607680738	0.265113446017969	21.4985105237285	3
11	34	4673	75.7389518722934	0.357807466491192	0.257005119756714	38.5676301856473	3
11	35	1915	45.4436864832689	0.6083842488627	0.257089625674062	24.6893384286003	3
11	36	8267	93.6118503603388	0.645218325084753	0.230464953289489	51.297834545733	3
11	37	8075	97.9507924501712	0.380293923232084	0.369382205143365	50.6986422987254	3
11	38	2506	54.8180316649426	0.370586337990221	0.306600841397732	28.2433102659122	3
11	39	3124	57.6466460506425	0.571125379739239	0.289024347087551	31.5341098564422	3
11	40	8583	102.123735977568	0.31570220864861	0.371838804883089	52.2690515804092	3
11	41	2170	45.610919982401	0.663247473833578	0.380531690711623	26.2817893800789	3
11	42	8200	87.7714077483207	0.691086571718735	0.276231462188995	51.0895396995029	3
11	43	8105	98.2514942701017	0.487528466896743	0.234279974827872	50.7927320344124	3
11	44	7406	83.7530527547935	0.707176115426255	0.29042050652941	48.5530948249147	3
11	45	3411	60.1941807295831	0.555831427765402	0.289293138221156	32.9507969823631	3
11	46	16955	143.914208002157	0.285915280966098	0.355846765529206	73.4638967129172	3
11	47	2003	35.7068668967374	0.872784706002078	0.298839429298264	25.2502416231238	3
11	48	8579	89.3639566235247	0.765863814808717	0.208325694212994	52.2568704915511	3
11	49	7803	94.8668745079788	0.464721949366499	0.343889445948186	49.8374562140978	3
11	50	3988	52.3943075433462	0.89758657213106	0.33493193147281	35.6289183964509	3
11	51	3701	64.1781408805788	0.496636681206557	0.27643757832665	34.322949884388	3
11	52	1674	33.3487757412369	0.872115234121274	0.320647442709365	23.0835601559132	3
11	53	4245	66.2886465592062	0.586219032360781	0.383125876733488	36.7590188504834	3
11	54	3425	63.5865431479767	0.378871646724099	0.270306275905073	33.0183488409018	3
11	55	2457	42.5039504559306	0.842521847288866	0.371560693168734	27.9658254008991	3
11	56	2652	45.3507762527829	0.807043983712803	0.332738352395463	29.0543941282453	3
11	57	2598	53.5980947691157	0.499964805401704	0.427726585196961	28.7570701620573	3
11	58	11125	115.586709070956	0.339152445710532	0.368658573767718	59.5079615160415	3
11	59	13899	129.005978533103	0.351597660582968	0.316783753286909	66.5145781619977	3
11	60	19951	150.26470050063	0.542623409730596	0.307550861419519	79.6906552818636	3
11	61	2738	51.7020953323009	0.647509510850371	0.461341587411125	29.521728749706	3
11	62	3217	61.2097048427816	0.415291644663519	0.442821037109702	32.0000453726749	3
11	63	5162	75.9665504572566	0.483691187506551	0.427234487041949	40.535362740214	3
11	64	5802	78.6741434635523	0.567054601293225	0.430933103989441	42.9748061035574	3
11	65	7365	87.4420124636096	0.586141622352529	0.34719967795529	48.418512076928	3
11	66	3336	57.747596163562	0.758318151102737	0.377091542846124	32.5865275890072	3
11	67	2595	43.4898901113201	0.860018478219294	0.365199794734753	28.7404619769227	3
12	1	4465	58.6145985163862	0.803617224993831	0.421961529193304	37.699517792813	3
12	2	11889	95.9970531704519	0.796745742877306	0.393594972908689	61.5173653275162	3
12	3	3841	48.1009076927419	0.894607997089358	0.377876278263507	34.9661017677399	3
12	4	2516	49.6534127836937	0.730686549256094	0.315800648004667	28.2996055385657	3
12	5	11819	105.102296876306	0.724898724544315	0.29610100021313	61.3359971371316	3
12	6	6275	76.9100830939268	0.695673960007297	0.340002622421708	44.6922200813887	3
12	7	8551	101.00394660936	0.358769687638863	0.306969204874994	52.1715232359339	3
12	8	5931	85.9526900757343	0.270782246312997	0.29854977814487	43.4499244528234	3
12	9	5568	69.4008804752373	0.760972599493695	0.313659882875018	42.099280828434	3
12	10	9864	104.223004559205	0.516107987560679	0.220720790086955	56.0339960855632	3
12	11	11947	101.944275362349	0.736231537863524	0.339365531095672	61.6672377380222	3
12	12	10490	102.36165830735	0.677473479628838	0.331552895464031	57.7846926622264	3
12	13	2387	48.2607309583147	0.66608093399517	0.340613979731988	27.564573247571	3
12	14	5683	74.017714865191	0.730093302036125	0.372449477344156	42.5318126016572	3
12	15	9752	100.006611078517	0.629423125617751	0.366933624780635	55.7149711483756	3
12	16	4404	69.4353669127152	0.51837759818415	0.46069396061118	37.4411102767187	3
12	17	7580	96.9698467788704	0.261684275775242	0.404039277245245	49.1201479769059	3
12	18	20702	137.506154771428	0.745402625270474	0.383714042182678	81.1766669910562	3
12	19	1504	39.8471823822284	0.562750083960106	0.41324905736601	21.8800838394285	3
12	20	2832	48.4648051717621	0.772765972380236	0.420319316312667	30.0242168536083	3
12	21	4125	69.281961393511	0.421490033112617	0.403874491752972	36.2357320956558	3
12	22	6097	85.1862117927401	0.394249996329654	0.33439479470086	44.0537782268737	3
12	23	3931	66.8901471637149	0.500158510639477	0.420113412054136	35.3733821197307	3
12	24	7882	88.6101856778632	0.633481333904751	0.378794818509724	50.0891058305161	3
12	25	17794	123.374960277828	0.757293220899739	0.333921119763022	75.2595915133372	3
12	26	2925	58.3671839055477	0.413329125385178	0.451278589202638	30.5132170884616	3
12	27	12086	110.60684053962	0.61876724199851	0.402706342938897	62.0249408255848	3
12	28	7211	91.3923050388734	0.42521339630754	0.363163872353949	47.909629400271	3
12	29	8596	93.7860817267574	0.627506710467116	0.407230327912304	52.3086205288943	3
12	30	4685	53.9766168031987	0.893274494471258	0.33821487915918	38.6171181831459	3
12	31	5964	80.9644585296305	0.523339120040515	0.353225683213202	43.5706341610967	3
12	32	7820	95.8628786903996	0.39231009425254	0.298826119330504	49.8917158449902	3
12	33	5618	80.5456229783562	0.425568805756627	0.341520699739986	42.2878817225519	3
12	34	4493	71.4962974701486	0.455819684956718	0.366389348268895	37.8175398277541	3
12	35	10685	108.254090640222	0.525173953744788	0.246708327656778	58.3193032697906	3
12	36	4924	74.5977833781267	0.466551533460839	0.370762681364333	39.5898709213479	3
12	37	4619	55.7724335551033	0.857592774054515	0.298553306239226	38.3441438068831	3
12	38	11001	104.791048384092	0.629213395540132	0.257642861005729	59.1753923342117	3
12	39	2034	43.1822740826824	0.701992049731208	0.494151326188965	25.4448876691926	3
12	40	4912	68.7635682382168	0.695232658162702	0.311474869088361	39.5416003840864	3
12	41	1957	48.3210579067698	0.474853742918813	0.293210351674935	24.9586146903565	3
12	42	3143	62.3903530631616	0.243829705533623	0.388069932379369	31.6298588722058	3
12	43	1500	41.7654624996917	0.412242805557575	0.413500421940927	21.8509686118416	3
12	44	1801	45.6891146296876	0.424552255097693	0.392888620246136	23.9431849388716	3
12	45	3763	68.0746925779112	0.321441046597074	0.268965981222902	34.6092487885768	3
12	46	2220	44.7451759367737	0.731938877141232	0.323838522066373	26.5828506245665	3
12	47	1542	41.9932695347198	0.446890657267844	0.411118225549589	22.1547702424423	3
12	48	7037	88.3996372645978	0.518351701374872	0.260075586007415	47.3280748507198	3
12	49	1794	43.0801051753093	0.630229332357357	0.337970450023286	23.8966092953314	3
12	50	5946	79.1018759474209	0.629184749628093	0.240727305240839	43.5048340216213	3
12	51	2429	54.8474713504015	0.247484303137218	0.293150799151602	27.8060193760349	3
12	52	4411	66.5419262152895	0.617971571233414	0.389548568165319	37.4708541129863	3
12	53	3410	62.017703422394	0.476185936185904	0.437841048294294	32.9459665495904	3
12	54	2187	46.4541349458931	0.648371011597699	0.277559572386889	26.3845356427577	3
12	55	1503	39.6959476065408	0.572337231120249	0.342297683114784	21.872808665881	3
12	56	4641	65.0468389983082	0.71627010491365	0.268554081807989	38.4353506784961	3
12	57	13785	111.964469056295	0.713897026154386	0.372934257103896	66.2412392776853	3
12	58	6344	76.1866269092375	0.718138255818833	0.335068319312975	44.9372664717155	3
12	59	5474	78.2227158221707	0.534126122097332	0.343691929165722	41.7424043027	3
12	60	10499	108.687289403625	0.49581614435181	0.265275656150497	57.8094758239825	3
12	61	8181	99.95516405418	0.341732834338675	0.378248457757163	51.0303162724825	3
12	62	4410	70.3891452538285	0.52075514031772	0.423717672723096	37.4666064392082	3
12	63	4157	66.2977839246777	0.582008095153126	0.237868716181036	36.3760112830698	3
12	64	5163	74.8758856614629	0.530229715468269	0.37111040828485	40.5392888734732	3
12	65	3275	57.7120790304262	0.607097083327366	0.41588095468161	32.2872246755882	3
12	66	8900	90.9020042025739	0.698132176000916	0.289385862608447	53.2255388609241	3
12	67	5535	82.2089762021234	0.342514429632023	0.320342126628022	41.9743400189602	3
12	68	10349	81.4450363154762	0.872302764693926	0.323236758642368	57.3950260224355	3
12	69	1678	44.2846912586576	0.408495785246136	0.388056909219836	23.1111226256191	3
12	70	9662	103.955657935988	0.534737787285675	0.309911463150694	55.4572819412184	3
12	71	4236	71.6878278736956	0.401081363188084	0.282889279353581	36.720031016797	3
12	72	1857	47.6848160316668	0.539673566647784	0.286321343121818	24.312578198194	3
12	73	2944	46.002565879625	0.843985386587559	0.311167962300496	30.6121594293032	3
13	1	7393	72.6835961628342	0.856624908230873	0.295774833172721	48.5104626710235	3
13	2	3971	69.1332695136028	0.43935380823401	0.251951335461395	35.5528980258408	3
13	3	1238	29.6422288825009	0.844963263627388	0.214705562426728	19.8511369723634	3
13	4	5654	66.0681230486911	0.833621803785387	0.27294515744597	42.4231551924554	3
13	5	19436	120.004181452086	0.877180908389735	0.23374638624678	78.6553936349451	3
13	6	10129	102.664982410603	0.601684842136053	0.254766135308389	56.7816945604445	3
13	7	6174	80.0906429469556	0.650831621997891	0.25016580673357	44.3310865792699	3
13	8	13099	126.790390379248	0.280376024680871	0.359099769470895	64.5719846304996	3
13	9	8819	101.119107634222	0.438746341952751	0.371388684429079	52.9827791480859	3
13	10	5219	60.7735868027458	0.863169651359326	0.274415513238362	40.758548747388	3
13	11	7445	84.3480855451797	0.728459908839702	0.330105562152374	48.6807672765983	3
13	12	3401	53.6662548362924	0.781265089633107	0.318811908775546	32.9024607424896	3
13	13	18779	136.88252211739	0.646098056981939	0.233079902087272	77.3145610648176	3
13	14	5601	79.7660879616152	0.547563019841871	0.311114287126321	42.2238519383939	3
13	15	7228	77.4820717600407	0.763666129603112	0.364686650832797	47.9660698550177	3
13	16	10163	105.841241038652	0.523307072687902	0.224637412667288	56.8769142384313	3
13	17	5479	79.6689169063275	0.431830717206191	0.298533643988223	41.7614638919781	3
13	18	7120	92.1522505086017	0.430896549580191	0.266490024937657	47.6063692128332	3
13	19	2506	51.9168812656017	0.617378683061833	0.304008534131551	28.2433102659122	3
13	20	10459	92.1148840147687	0.784632825818488	0.25954403598042	57.6992469586585	3
13	21	8299	82.332355640556	0.790183427028457	0.291038279707407	51.3970207836921	3
13	22	3870	61.4943899296744	0.670178162486188	0.397408288065366	35.0978526341893	3
13	23	8377	90.0528728284247	0.675109984716967	0.381724749842002	51.6379890832478	3
13	24	4001	69.2072895153143	0.354606891118795	0.239985514843232	35.6869423546113	3
13	25	4316	70.2048075384917	0.444835197426865	0.388233540338216	37.0651516760587	3
13	26	1311	34.5696198367127	0.702930875412714	0.301732320609612	20.4280263556456	3
13	27	5384	76.2835245821921	0.569889482720665	0.291428746113911	41.3978311897318	3
13	28	11997	102.761328734269	0.735353137655924	0.33020869514968	61.7961463567667	3
13	29	7140	93.8331276736205	0.270665978483734	0.277094728165579	47.6731852025042	3
13	30	4869	77.0795355256072	0.383395058185269	0.371055827262814	39.3681449376127	3
13	31	9303	97.9881291982877	0.615171089481556	0.333384532863263	54.417247919826	3
13	32	1695	40.1318955730959	0.692042422615723	0.359149324329292	23.2278982493364	3
13	33	6406	86.0442624786508	0.47231004801574	0.383656842906782	45.1563188368291	3
13	34	8904	101.128284372655	0.438290797005307	0.293645378915698	53.237498312566	3
13	35	4292	61.7482411755354	0.807354521202859	0.369746649220378	36.9619538377076	3
13	36	6300	74.2092919772459	0.735241361241645	0.353520563670189	44.7811599108138	3
13	37	9087	86.7105090092237	0.821826785259455	0.245470839243916	53.7817992982022	3
13	38	3309	64.04599908009	0.265169497092078	0.319068602292997	32.4543897397896	3
13	39	10352	84.3993572183903	0.883309155528831	0.261917414732105	57.4033443431182	3
13	40	2813	55.9953269791453	0.526502092272741	0.262746085373131	29.9233305271155	3
13	41	15046	132.865919140871	0.395176683084635	0.344516384169188	69.2047003282386	3
13	42	2165	41.118986637269	0.796661980692496	0.309578248374446	26.2514933591959	3
13	43	1671	45.5947499033785	0.254600674653237	0.376091488812379	23.0628666868001	3
13	44	2062	49.9348002542566	0.322668180542302	0.380279901603893	25.6194259364057	3
13	45	4959	76.0190026848872	0.427534177125382	0.320652291433145	39.7303250123305	3
13	46	10101	110.255879442992	0.396660868411943	0.338722543211326	56.7031582924838	3
13	47	18073	131.902339044807	0.6623474703748	0.301694030292503	75.8473109147559	3
13	48	1517	40.6245931750068	0.551208589412645	0.264661352551384	21.9744419119306	3
13	49	4300	70.2140148125151	0.452141703338653	0.374768891724177	36.9963851016596	3
13	50	6272	84.5765381294509	0.451395720719367	0.243680896610516	44.6815354049605	3
13	51	19271	134.707907037336	0.720730018395164	0.280229580167171	78.3208134319852	3
13	52	7383	90.3360462545641	0.514641645510312	0.315614188151455	48.4776431945173	3
13	53	4588	75.1684461357491	0.277013817828196	0.355040906887096	38.2152555638613	3
13	54	3168	58.528735362754	0.536091427226592	0.398264125040929	31.7554045704074	3
13	55	8221	98.8003724902862	0.398751687964273	0.349188760248753	51.154917401135	3
13	56	17641	122.333633888529	0.765546608376392	0.329922176023586	74.9353368055969	3
13	57	1738	45.5502344288439	0.35497375813185	0.296471135165539	23.5206841351911	3
13	58	3365	61.2348209120826	0.500981279308797	0.295906593101201	32.7278591876776	3
13	59	8580	85.0162535098497	0.790016481865158	0.341311058019288	52.2599160299452	3
13	60	19789	120.071669038721	0.839040316504999	0.279314725465891	79.366455998054	3
13	61	2324	54.0596488958628	0.200020881716611	0.266971341010644	27.1983855309673	3
13	62	1744	36.8043476034336	0.81449365648623	0.287974158640096	23.5612487254927	3
14	1	5634	75.3480061698307	0.703447780425067	0.304631146285516	42.3480566113662	3
14	2	5842	75.9997013603204	0.648592665471397	0.286600010079297	43.1226895622908	3
14	3	12565	137.909325464764	0.667354741235465	0.283630906090356	63.2421040122744	3
14	4	3302	48.3567549404462	0.837773841084806	0.32142725374869	32.4200438645428	3
14	5	1795	48.6425319020259	0.424695204156527	0.315962275355965	23.903268514994	3
14	6	10328	96.8145104337722	0.712218543932286	0.303337091618271	57.3367639870458	3
14	7	9002	96.9753937837982	0.601869587041267	0.34187185701542	53.5296702346137	3
14	8	2628	56.230512906961	0.61116404946978	0.324076327561829	28.922627489407	3
14	9	2886	54.0996601403505	0.692179298795083	0.313700658878324	30.309113011212	3
14	10	1859	43.7864363959501	0.598039237682617	0.395487175846411	24.3256670703121	3
14	11	20670	153.814607399121	0.662000283021149	0.364278522294995	81.1139035395225	3
14	12	11450	120.687257148578	0.226213363823902	0.391629020459731	60.3709217819672	3
14	13	3318	62.1228097122451	0.418801342795634	0.204404983737375	32.4984953860608	3
14	14	5539	80.9428431777211	0.466415634077619	0.341427148333505	41.9895041596351	3
14	15	6198	79.5753046405897	0.634991699274581	0.296482572567207	44.4171664400954	3
14	16	8256	94.0621617990723	0.547575774255519	0.335834513831506	51.2636949539669	3
14	17	3956	68.5252533464259	0.371121293797376	0.342491390062258	35.4856859838312	3
14	18	6740	84.9979415204097	0.552748338248876	0.275820542559761	46.3185560318837	3
14	19	5894	83.5078839255107	0.38035298381949	0.34782683585992	43.3141832332928	3
14	20	5638	82.9493268548077	0.311332854677057	0.362736182863563	42.3630869779837	3
14	21	6364	86.6666794803986	0.479138228876484	0.370158362234265	45.0080450105717	3
14	22	13200	117.136513287868	0.584014881949039	0.37345023842485	64.8204481442857	3
14	23	3410	58.1471125989286	0.637218658795216	0.30719740387335	32.9459665495904	3
14	24	7701	94.9612975668001	0.401705674115702	0.369020240630626	49.5106496978314	3
14	25	7380	74.5225218091524	0.85071415202173	0.325133093970532	48.4677930180071	3
14	26	6907	90.8355650373571	0.376526058150977	0.328205991273477	46.8888727084736	3
14	27	3332	58.6618059723123	0.592980913225225	0.45960719313106	32.5669854417689	3
14	28	4047	66.4944494632316	0.520800487494486	0.354145265214944	35.8915046965964	3
14	29	21566	149.123627955151	0.779535193087502	0.288420954020962	82.8533101658566	3
14	30	1994	40.8381901270203	0.804149816578369	0.31818679388419	25.1934498044726	3
14	31	7389	78.4695289465027	0.770614386407239	0.287972311702193	48.4973375456017	3
14	32	9361	93.2846829712939	0.701139355094293	0.288050053223309	54.586617815784	3
14	33	3984	65.7576817787613	0.547743645201255	0.326897055225982	35.6110458503569	3
14	34	9144	102.499267143786	0.436845488218927	0.275448992099337	53.9502140798772	3
14	35	15468	135.759861294615	0.359541092885893	0.374919434128944	70.168492355835	3
14	36	5586	78.2152807160364	0.593366710959351	0.314890289538204	42.1672743276425	3
14	37	9573	105.966686034258	0.663453752956272	0.289331087168274	55.20127299653	3
14	38	1738	42.1243456805307	0.624220365169258	0.234016577780634	23.5206841351911	3
14	39	3311	61.2796900184307	0.485157878370739	0.349811503571392	32.4641961729307	3
14	40	9440	90.9836730639134	0.741144964332037	0.313510120020647	54.8164694738268	3
14	41	3720	66.5110543818726	0.379911153393029	0.322077124611101	34.4109397808851	3
14	42	3649	60.857762446917	0.606013411642077	0.4798074154243	34.0809737930807	3
14	43	6191	83.9874898007921	0.482653380087365	0.299420232579305	44.3920770562028	3
14	44	4881	74.8722937792062	0.450129399544484	0.326775739763738	39.4166278930997	3
14	45	1495	40.3365309995754	0.523411252169422	0.388177172639764	21.8145199315678	3
14	46	13087	114.058891098398	0.631501476906197	0.331669859538217	64.5424006408754	3
14	47	14387	98.6857881317063	0.865738017701192	0.298045260120969	67.6721828562238	3
14	48	6305	81.6707238886394	0.574488904633099	0.321112886799213	44.7989266879107	3
14	49	4824	71.6251919887905	0.615707002046167	0.255453380306587	39.1857996084118	3
14	50	5167	77.639626023158	0.415227045280187	0.333495268194581	40.5549896056163	3
14	51	10597	108.583417156051	0.530010164065275	0.30195716726648	58.0786523938842	3
14	52	6981	89.7855196381871	0.469540737923679	0.413672862599501	47.1393817889993	3
14	53	6462	84.4204549814543	0.505335877300451	0.402390311496968	45.3532632179831	3
14	54	1960	48.6180223567593	0.362949937441501	0.338401274215271	24.9777376261388	3
14	55	7621	84.3038209426117	0.689358641059356	0.251546454926509	49.2528135501584	3
14	56	9120	95.4103539457711	0.631941326256061	0.29631757057619	53.8793667557087	3
14	57	11240	91.6204030943736	0.823369572618477	0.378612460935385	59.8147399953039	3
14	58	3114	57.2251855865373	0.59223278412315	0.322453207880573	31.4835986757601	3
14	59	6080	86.8932885799076	0.27530053272455	0.310583923323539	43.9923187385872	3
14	60	5492	79.9913947789444	0.430299476172451	0.313487361404314	41.8109781626952	3
14	61	5479	79.4348178905066	0.455395243439893	0.238984475102444	41.7614638919781	3
14	62	19748	125.355349720911	0.801963116926716	0.343219489424613	79.2841953503818	3
14	63	5269	73.5728122569482	0.613033129239165	0.437722605065743	40.9533245329655	3
14	64	4431	63.8680694194916	0.736667613679794	0.384434997084454	37.5557066992538	3
14	65	8518	98.7684051539228	0.447450262072931	0.356846296227873	52.070755808933	3
14	66	1953	38.67946432632	0.81389737207677	0.398900818992516	24.9330946277622	3
14	67	4721	69.7283123275109	0.595609700693084	0.415986138185899	38.7652031166312	3
14	68	3463	66.7721460751671	0.295398825367445	0.320684509631186	33.2010110667502	3
14	69	9866	104.498160398664	0.523366184138839	0.280444504584786	56.0396764541809	3
14	70	21008	127.337782281342	0.802543750445326	0.330178302875192	81.7744097438133	3
14	71	6010	76.9025440224224	0.673903355363996	0.35563907869287	43.7383403430512	3
14	72	6260	82.081482755161	0.635345543060894	0.288191887903211	44.6387711245564	3
14	73	1801	43.8357105888458	0.554099819389454	0.439163803527085	23.9431849388716	3
14	74	1679	39.5988527769206	0.683381947568643	0.487379180863639	23.1180081084549	3
14	75	5453	76.7442523840512	0.53684169781415	0.374089706127393	41.6622588125057	3
14	76	11085	96.4827348891156	0.799041502453915	0.306017644001473	59.4008845754617	3
14	77	4361	65.9472366319718	0.707366800940045	0.382219185512565	37.2578772026468	3
14	78	7412	73.8254538544065	0.830563752399153	0.264947636018967	48.5727585833279	3
14	79	1684	42.2150528202085	0.58615660409759	0.244856035303905	23.1524048067043	3
15	1	9478	91.708090721799	0.74218165693183	0.2533596521951	54.9266884242075	3
15	2	12141	108.493802027819	0.779254864180664	0.279915248408521	62.1659096946019	3
15	3	8245	86.391233913115	0.727912014041635	0.343384306640075	51.2295326114279	3
15	4	7482	91.0186667633726	0.619635909185043	0.316404387712643	48.8015836672041	3
15	5	3297	63.4128233089426	0.292766770180009	0.283454343061014	32.3954888024237	3
15	6	7121	93.5544511897014	0.273683507814923	0.419155554140001	47.6097122393611	3
15	7	1400	39.1309152800877	0.527854819078447	0.364061119293078	21.1100412282238	3
15	8	4388	71.7150170384796	0.4758476911511	0.27946296835794	37.3730354744497	3
15	9	4961	75.1989171294931	0.532333803873445	0.301491842557512	39.7383359661396	3
15	10	8792	103.983534912478	0.270249616681311	0.342688526589308	52.9016116893227	3
15	11	5436	75.2963240340426	0.583353891957698	0.279669993096802	41.5972660314964	3
15	12	5204	78.9242477639011	0.364400873716429	0.364667939808394	40.6999342468811	3
15	13	9256	97.1468070720023	0.61515420530455	0.260089860909393	54.2796122546686	3
15	14	2660	49.6979202377529	0.71861116148205	0.276957212619176	29.0981837448471	3
15	15	1895	37.2630784814696	0.840622495477882	0.233310665614884	24.560073988453	3
15	16	2905	43.2809055508449	0.87364372671378	0.276687900349556	30.4087194627448	3
15	17	11701	100.641446475028	0.76380195656115	0.250665640525922	61.0290420884724	3
15	18	5955	83.1967925632853	0.431903188312272	0.321523972750959	43.5377465221212	3
15	19	8869	90.7470129123377	0.756799051734101	0.314270835633907	53.1327618382862	3
15	20	1912	43.9357311621135	0.611999317117257	0.301241750420567	24.6699919412919	3
15	21	1756	45.5881115678682	0.545582817040639	0.300378085151352	23.6421691081579	3
15	22	11500	118.965549062608	0.277574616526669	0.297069251456747	60.502592432999	3
15	23	10062	97.1411578088792	0.682577998651563	0.293019874714913	56.5935868697267	3
15	24	6026	80.9669117249924	0.5548888863327	0.258140839865736	43.7965223978288	3
15	25	3671	67.4948165324051	0.235847035023124	0.354005481806413	34.1835573365426	3
15	26	5959	82.0564128858009	0.465424726991046	0.373822927461365	43.5523663165299	3
15	27	1983	41.2619510904707	0.761485454659571	0.294512375812967	25.1238632439849	3
15	28	2251	51.0578896054815	0.519032381572067	0.29037953349485	26.7678081620388	3
15	29	4651	72.9324987824899	0.448406496347069	0.357225582792306	38.4767368762063	3
15	30	7316	65.1858409206314	0.917062236129928	0.380385033791213	48.2571769514195	3
15	31	4540	73.2971172905218	0.393025757971398	0.261438416821837	38.0148245198424	3
15	32	8648	103.0472549983	0.315928043035189	0.262599599931334	52.4665979049283	3
15	33	18765	119.758662807113	0.803259451669075	0.357134773281033	77.2857361628835	3
15	34	1581	35.6853625076694	0.796944361833161	0.223170445431249	22.433188138483	3
15	35	2465	43.1169967303999	0.824765901547116	0.326981869889797	28.0113168102295	3
15	36	10271	103.122058578256	0.645676787675933	0.281972212826227	57.1783249229436	3
15	37	5010	60.4677535051285	0.858737397958165	0.292484618392082	39.9341023409916	3
15	38	9373	95.7365050188403	0.665130959589736	0.297199622517408	54.6215942938383	3
15	39	6581	82.9652687188393	0.626181991530292	0.302995032560151	45.7689563020125	3
15	40	2512	52.8670575663403	0.499499774153601	0.267564145708846	28.2771008785144	3
15	41	2691	52.3879049226053	0.640107572928057	0.302293440908412	29.2672496781057	3
15	42	8518	100.309281084738	0.435299415657549	0.343249165502768	52.070755808933	3
15	43	3809	64.1511164659632	0.590938075037445	0.327968484841923	34.8201429703277	3
15	44	4750	70.2017570113996	0.591434278897831	0.285714053174172	38.8840836252188	3
15	45	7686	87.1043099864505	0.679620295930392	0.26215994538202	49.4624077983332	3
15	46	4000	64.4948528971037	0.597236631985438	0.300045747422681	35.6824823230554	3
15	47	1616	41.6966569712043	0.579888736554048	0.397956644891295	22.6801405655478	3
15	48	6671	88.106678373925	0.543933753480272	0.369243239317126	46.0808555772575	3
15	49	6988	93.2639950918552	0.41107553160761	0.273325701202058	47.1630097073154	3
15	50	9727	105.647354794389	0.451821476899039	0.289585053401153	55.6435105192846	3
15	51	1602	40.6244784187561	0.591802692465393	0.313126632945931	22.5816836765205	3
15	52	4626	71.2053535023529	0.555292247294342	0.325400804952734	38.3731876899251	3
15	53	3339	58.2939209875533	0.602929009068962	0.379235711661309	32.6011765120168	3
15	54	6671	90.2446197175524	0.339163004833186	0.332388457811702	46.0808555772575	3
15	55	4070	68.3144726098299	0.472460500853554	0.286463056308418	35.9933498964465	3
15	56	20930	140.177298648762	0.679775453730882	0.316553459986898	81.6224596408779	3
15	57	4849	73.7295796861593	0.478620762413625	0.349077182456579	39.287207054017	3
15	58	4362	73.6689041791797	0.453223020105652	0.291453958034952	37.2621486703826	3
15	59	8281	94.4630845644746	0.553982592308275	0.361141577353202	51.3412521028458	3
15	60	9748	109.893616057067	0.300610210568593	0.28993311871534	55.7035436082804	3
15	61	1833	37.5499128270223	0.811122400881404	0.329915186078819	24.1549585256296	3
15	62	2907	50.2087135390405	0.776098702656952	0.35561070150614	30.4191853792352	3
15	63	2662	49.8938846527169	0.686373312206044	0.390871525169047	29.1091208562067	3
15	64	2622	52.6480544225114	0.685708489161496	0.350706158044147	28.889591924669	3
15	65	6519	88.0673714855325	0.403910247932267	0.26506342285753	45.5528500538894	3
15	66	19119	129.125141342288	0.805278580609419	0.304620060036358	78.0113242673645	3
15	67	4222	66.3711615688345	0.628770704322867	0.306290198127626	36.659300858963	3
15	68	8230	88.1863739360762	0.681955651389924	0.277501534491613	51.1829108520861	3
15	69	9608	89.0786135524076	0.870302402925862	0.297407873164112	55.3020920621803	3
15	70	2316	49.9984218162643	0.540603276340694	0.354677456688567	27.1515321188632	3
15	71	2020	45.4033583984646	0.60134516458221	0.385791568847605	25.3571680219077	3
15	72	8647	84.77493127008	0.776034966637647	0.301045055850368	52.4635643645305	3
15	73	3706	66.9627068048529	0.383764704452479	0.303649417773352	34.3461269752083	3
15	74	9762	108.114392882566	0.588558319057897	0.300468680365902	55.7435297494352	3
