# Supplementary material for: Cell colony counter called CoCoNut
Source: PLoS One. 2018 Nov 7;13(11):e0205823. doi: 10.1371/journal.pone.0205823 (PMC6221277; doi:10.1371/journal.pone.0205823)
Supplement: S1 Comparison to others — (ZIP) [file pone.0205823.s007.zip › S1 Comparison to others/AutoCellSeg/180501 HeLa Dish/BacteriaColonySegSummary.csv]

ImageName	ColonyCount	MeanArea	MeanRadius	MeanEccentricity
1 seg	15	5526.46666666667	39.8757718022284	0.540057107207241
2 seg	21	5710.14285714286	40.0828182180225	0.54823243452961
3 seg	13	6997.53846153846	44.7181486959886	0.512745996126132
4 seg	24	7559.75	47.3125035526981	0.517752541524131
5 seg	29	7987.75862068965	48.3543651584174	0.469742635617456
6 seg	32	5816.53125	40.944062683335	0.542280579900923
7 seg	33	8045.09090909091	48.2688232834959	0.454652457187677
8 seg	46	6687.73913043478	43.6814878145557	0.538587108093701
9 seg	46	6859.26086956522	44.7073337042139	0.5261463264002
10 seg	70	7054.25714285714	44.8115185883545	0.599737884328154
11 seg	67	5789.98507462687	40.8614562794916	0.576033494628773
12 seg	73	6042.94520547945	41.7828985319656	0.575446061584581
13 seg	62	7182.51612903226	45.1637572690388	0.584172819681777
14 seg	79	6923.6582278481	44.7114107770209	0.581848690319385
15 seg	74	6177.37837837838	42.2040290932276	0.586866024101499
