# Supplementary material for: Cell colony counter called CoCoNut
Source: PLoS One. 2018 Nov 7;13(11):e0205823. doi: 10.1371/journal.pone.0205823 (PMC6221277; doi:10.1371/journal.pone.0205823)
Supplement: S1 Comparison to others — (ZIP) [file pone.0205823.s007.zip › S1 Comparison to others/AutoCellSeg/180501 HeLa Dish/BacteriaColonySegSummary.txt]

                    Image name Colony count Mean area Mean radius Mean eccentricity 

                          1 seg  15 5526.5 39.88 0.54 

                          2 seg  21 5710.1 40.08 0.55 

                          3 seg  13 6997.5 44.72 0.51 

                          4 seg  24 7559.8 47.31 0.52 

                          5 seg  29 7987.8 48.35 0.47 

                          6 seg  32 5816.5 40.94 0.54 

                          7 seg  33 8045.1 48.27 0.45 

                          8 seg  46 6687.7 43.68 0.54 

                          9 seg  46 6859.3 44.71 0.53 

                         10 seg  70 7054.3 44.81 0.60 

                         11 seg  67 5790.0 40.86 0.58 

                         12 seg  73 6042.9 41.78 0.58 

                         13 seg  62 7182.5 45.16 0.58 

                         14 seg  79 6923.7 44.71 0.58 

                         15 seg  74 6177.4 42.20 0.59 
