# Supplementary material for: Cell colony counter called CoCoNut
Source: PLoS One. 2018 Nov 7;13(11):e0205823. doi: 10.1371/journal.pone.0205823 (PMC6221277; doi:10.1371/journal.pone.0205823)
Supplement: S1 Comparison to others — (ZIP) [file pone.0205823.s007.zip › S1 Comparison to others/AutoCellSeg/180501 HeLa Flask/BacteriaColonySegFull.csv]

ExperimentNumber	ColonyID	Size	MinorAxisLength	Eccentricity	MeanIntensity	Radius	Type
1	1	13193	129.290963449335	0.115821928032887	0.546456305191999	64.8032586250317	3
1	2	6045	86.0969273153963	0.28016798288109	0.709126270416597	43.8655133559498	3
1	3	15269	130.773821463081	0.493989220871516	0.542657852632312	69.7156628896283	3
1	4	12298	110.797509045175	0.631687786950796	0.573800178451341	62.5665643957558	3
1	5	8202	94.4616810195923	0.59575117077109	0.607003325730465	51.0957697513155	3
1	6	7586	94.1916096804735	0.404372670692205	0.548073491126483	49.1395848231366	3
1	7	3823	66.1447631786671	0.442356290786214	0.731131435813621	34.8840750899409	3
1	8	4076	71.6195021482759	0.162527274507453	0.628975750663678	36.0198708504782	3
1	9	1775	40.0530179307086	0.750229628582492	0.69805585354881	23.769729657197	3
1	10	10598	112.529551591849	0.353034655376902	0.536694837883739	58.08139266388	3
1	11	13452	130.105359370399	0.164443786369077	0.401682275901721	65.4362635619146	3
1	12	21084	157.911578018264	0.395902045919443	0.353087241533456	81.9221925994357	3
1	13	3651	64.7622587300836	0.434806315333474	0.508502601353874	34.0903123256009	3
1	14	5903	81.7120632238358	0.465294345676004	0.442772820716241	43.3472404905193	3
1	15	6384	86.300529975696	0.405056154852369	0.458002346160242	45.0787124194704	3
1	16	9059	102.711307595254	0.414056698906062	0.463202869097559	53.6988757697865	3
1	17	4638	72.4610348202839	0.466744725765531	0.475685846966572	38.4229261264733	3
1	18	10061	108.351697747751	0.41469370694429	0.523795266564379	56.5907745564162	3
1	19	6034	80.8472607797217	0.649499774168099	0.483460228239811	43.8255844596851	3
1	20	3153	58.0634381170073	0.547508012670914	0.567128844959482	31.6801368547785	3
1	21	1360	34.4669622913105	0.746465187959176	0.485351929469578	20.8062837914404	3
1	22	6130	76.6696538059132	0.6656941592063	0.511813652596686	44.1728378339748	3
1	23	3710	66.3736170343543	0.369405289207653	0.496637019278527	34.3646573930523	3
1	24	9738	109.26136066884	0.276317558963117	0.364044350181133	55.6749644962415	3
1	25	4817	75.8952518573653	0.354099494475885	0.502354733619008	39.1573584623289	3
1	26	11751	119.242141203686	0.318335195193562	0.436658117025743	61.1592958800682	3
1	27	12517	123.598527669035	0.288034183783328	0.387839908731497	63.1211917295809	3
1	28	5181	75.900723111943	0.502626716316555	0.582494059042988	40.6098943647754	3
1	29	9265	99.3330621666493	0.647153054436228	0.422944133359678	54.3059950235038	3
1	30	6730	73.3984552460959	0.781847466633607	0.633568567892491	46.2841823306506	3
1	31	1421	41.945545236643	0.477588852582608	0.448019960335231	21.2677772291127	3
2	1	8455	89.0608232969336	0.691230015717069	0.552895464905841	51.8778381169064	3
2	2	2772	56.882742602595	0.40664286675116	0.677270733175253	29.7044610202149	3
2	3	904	25.7479393290472	0.81905649840555	0.529483701694314	16.9632584461284	3
2	4	11079	115.315423786915	0.335844441106847	0.594074941908759	59.3848063820218	3
2	5	7333	95.1380499784218	0.252209453107074	0.606599409155414	48.3132113959084	3
2	6	6571	88.8748190244335	0.335830503439481	0.596605000347958	45.7341695246966	3
2	7	6008	85.1541335747837	0.331559963722457	0.664834241112354	43.7310621434263	3
2	8	5501	77.3292323622469	0.52473093309578	0.627346878000256	41.8452229519336	3
2	9	12589	127.441019188798	0.262856826912472	0.454399848954836	63.3024735469929	3
2	10	15159	134.18723082962	0.363984785095336	0.493280605812892	69.4640883094285	3
2	11	1038	32.7838486734953	0.632463288344579	0.52615437495764	18.1770641705082	3
2	12	9202	106.039995785626	0.286030025712793	0.411701246943259	54.1210455614379	3
2	13	8680	100.990556534149	0.398983578053994	0.406357825996341	52.5635787601577	3
2	14	8280	101.02514134241	0.262100149036792	0.462286068021268	51.3381520664874	3
2	15	7326	90.8791029997945	0.468153171036068	0.393442094447118	48.2901462638337	3
2	16	1469	39.4775259976051	0.556175400942345	0.512851869969315	21.6239964577316	3
2	17	6947	69.8690139277528	0.874369566839719	0.493535765772869	47.0244487401904	3
2	18	3778	53.3830303036404	0.814835881755068	0.516479299621458	34.6781595532745	3
2	19	4532	73.6193153042762	0.776766341363514	0.479151605334708	37.9813165146357	3
2	20	11516	118.117227699644	0.313556790000744	0.431165029733596	60.5446665635589	3
2	21	5950	76.1530577272493	0.664329374506633	0.532293822051434	43.5194648725551	3
2	22	5174	76.3561005356227	0.509622348231237	0.45644097954014	40.5824512704067	3
2	23	5626	80.4535967368099	0.47478789583536	0.465375223075922	42.3179798628196	3
2	24	4762	76.6478252189196	0.255040329999295	0.429315835793834	38.9331693804552	3
2	25	15612	135.791800766719	0.376337650528919	0.393302343127371	70.4943539803106	3
2	26	2616	55.3888925275883	0.396503295627229	0.397914649701105	28.8565185401288	3
2	27	9169	105.944378360447	0.288206797529245	0.41447531035042	54.0239145788157	3
2	28	5286	73.5968477181748	0.610987672470538	0.487584536378448	41.0193376149289	3
2	29	6580	88.3942335422629	0.366996701970834	0.434741717707076	45.7654788141602	3
2	30	20353	154.844845641582	0.396930851748165	0.329427439857374	80.4895093381659	3
2	31	9035	103.582546761463	0.377786437116273	0.392119701996424	53.6276964046615	3
2	32	9144	105.794490104573	0.303318812132675	0.292496493842792	53.9502140798772	3
2	33	790	30.6502776141077	0.370558553176318	0.469737930157114	15.8576420089872	3
2	34	11732	109.996469295452	0.591864781389196	0.54012347794205	61.1098321443304	3
3	1	1216	32.5497075545702	0.733090247026795	0.583168147641831	19.6739630374637	3
3	2	10357	112.954656773361	0.263377965373709	0.513625140911033	57.4172055328847	3
3	3	10872	114.220871564053	0.341571304611836	0.629804908116167	58.8274177793839	3
3	4	14702	131.90365705964	0.371972836345623	0.509745471505778	68.4090048653983	3
3	5	14272	123.237979209243	0.552312523242604	0.672288487857434	67.4011772568926	3
3	6	8553	100.486023123191	0.379186700273318	0.598992682752769	52.1776240981703	3
3	7	8266	90.2299339717892	0.647683563209279	0.552042634355724	51.2947318854014	3
3	8	4718	68.0970294497271	0.675309219491698	0.520837577005444	38.7528843186559	3
3	9	7537	95.7844249752755	0.29798081361595	0.609825811709851	48.980624865014	3
3	10	5561	76.8785323494229	0.554784612153434	0.628500433211811	42.0728092367037	3
3	11	6480	88.7849573862221	0.303746435299537	0.503692881192881	45.4163853963629	3
3	12	8950	106.157986031663	0.172489798697236	0.509589784517161	53.3748394034579	3
3	13	11031	116.004990180753	0.294979779641993	0.410990043407776	59.2560237823413	3
3	14	10081	106.749402597737	0.461973490950316	0.497700058100813	56.646994294656	3
3	15	2072	45.3193823112984	0.630274150359101	0.592000952715236	25.681473559218	3
3	16	2015	41.0658928343969	0.758474323131246	0.671100512390835	25.3257659441988	3
3	17	8761	104.036741215624	0.25993893025268	0.500771275294733	52.8082655732622	3
3	18	6773	89.0490499341381	0.534798847301211	0.424287037338861	46.4318086996707	3
3	19	903	31.2782869874851	0.568562922912533	0.484025830205232	16.9538735168092	3
3	20	11984	120.560087426844	0.313369532717433	0.447324571289857	61.7626559988036	3
3	21	10147	107.602216952036	0.44767251961324	0.370452529632584	56.8321248512399	3
3	22	4970	78.7422570141155	0.219087764670312	0.47519402127048	39.7743652913964	3
3	23	2604	53.8910676882535	0.492876647821453	0.631844115945499	28.7902577901378	3
3	24	4266	71.1438170820246	0.374197794466666	0.534846353833698	36.8498300465559	3
3	25	5296	78.7346692492067	0.403142231815474	0.499599305528312	41.0581192607425	3
3	26	17327	129.036793664071	0.674877913629191	0.347224023163308	74.2654387848516	3
3	27	15686	136.48497276571	0.375955386604466	0.423224283048331	70.6612261051203	3
3	28	6428	86.9915850768134	0.38894673830508	0.437028341913224	45.2337921071118	3
3	29	8644	96.0586105260505	0.552686469825191	0.370608544625204	52.4544626907252	3
3	30	7157	72.5962675599171	0.835855322325838	0.688957319053729	47.7299052525499	3
3	31	6484	65.595825611031	0.879417294123832	0.696146758854967	45.4304006367509	3
4	1	11192	112.391019168334	0.518091423284637	0.623081948671654	59.6868850432738	3
4	2	4814	75.2876743193178	0.469059957057341	0.628030039330415	39.1451630739836	3
4	3	5061	75.4433727075406	0.486434894902015	0.53287436274988	40.1368450924604	3
4	4	7240	93.5302167434935	0.32175857542627	0.658808557427347	48.0058702240741	3
4	5	6149	83.1868816076139	0.470737671038562	0.666956893172541	44.2412419597837	3
4	6	18225	137.517448986509	0.582405722674054	0.565337323855841	76.1655937789471	3
4	7	4188	66.5177781441113	0.562327283145684	0.676610838501956	36.5113927882478	3
4	8	6419	86.1423428735789	0.54267960002111	0.498138013950444	45.2021145458235	3
4	9	8385	100.960107145155	0.302216243001826	0.635673272882579	51.6626402311292	3
4	10	8423	99.2365226634053	0.39926591311672	0.624090292142057	51.7795729156399	3
4	11	4179	61.0223092614506	0.73876070814154	0.516695446343685	36.4721402492651	3
4	12	11633	120.363077468965	0.238787450270465	0.558620302194618	60.8514494977403	3
4	13	11205	116.40434121029	0.316433411783031	0.60102051668317	59.7215394534449	3
4	14	1795	39.1981216148434	0.761166960697988	0.65642619068803	23.903268514994	3
4	15	15726	140.057975693286	0.246347497192794	0.609314423507486	70.7512633818386	3
4	16	3520	63.4302952165856	0.444227314892808	0.640650826446281	33.473135487536	3
4	17	8326	100.49771096179	0.309995547489244	0.581261682270576	51.4805605288661	3
4	18	4753	72.7006223520104	0.50483308415804	0.556119476590758	38.8963608713149	3
4	19	1285	39.9594447062448	0.387963272205319	0.682360252010055	20.224445696883	3
4	20	2091	50.288895259758	0.321854885591644	0.668361070082736	25.7989529246888	3
4	21	9467	107.208308585087	0.308611304428849	0.56146671653168	54.894805696914	3
4	22	13843	128.434182716521	0.362880690013498	0.53736789596069	66.3804470792583	3
4	23	9488	101.069267200148	0.544952912659952	0.563212137094941	54.955656670736	3
4	24	3723	66.1066656163077	0.392157621031492	0.55258203042248	34.424812363501	3
4	25	9873	109.770891378668	0.288391299298673	0.532639957434854	56.0595532116745	3
4	26	3907	63.2097911217035	0.602261423919524	0.489098191427343	35.2652339467651	3
4	27	16296	142.495007428314	0.220616140589761	0.479586645823756	72.0220654053399	3
4	28	3623	65.7004375594518	0.359718703029221	0.615215647233312	33.9593391814958	3
4	29	5593	83.6112164653152	0.200150925117749	0.597395568609585	42.1936866536445	3
4	30	10304	112.782642320525	0.250693201694741	0.490179859065727	57.270106226877	3
4	31	2742	58.5899169636837	0.198749457724052	0.520038638200564	29.5432853270579	3
4	32	1299	40.1906702009797	0.228237057427334	0.42763002347298	20.3343193186481	3
4	33	4439	64.1139337356836	0.694388934431074	0.504569448926286	37.5895941022226	3
4	34	5854	83.9172005518394	0.334298807271221	0.365755496777021	43.1669558078852	3
4	35	7992	98.0887168536215	0.333968062547772	0.50474215001242	50.4374128041958	3
4	36	13827	127.296477591474	0.393276258928933	0.471583834569295	66.3420741028141	3
4	37	5181	76.1791706407501	0.482249981082591	0.469333944145756	40.6098943647754	3
4	38	2539	56.1541780667768	0.235055454160656	0.556718629188106	28.4286616114907	3
4	39	9948	111.550731830943	0.311577369409082	0.397162295533829	56.2720778695469	3
4	40	6928	92.1821842879364	0.314210157752698	0.448341948919314	46.9600989296371	3
4	41	9276	106.657162457472	0.273784732228913	0.402994491610273	54.338223234118	3
4	42	12684	120.804263060157	0.503616510689848	0.445926381356845	63.5408734308492	3
4	43	3353	62.9363395994615	0.380105262120037	0.489748811251944	32.6694513020077	3
4	44	6972	88.162368497939	0.497068568799309	0.40359754215176	47.1089856234815	3
4	45	721	30.2508577064911	0.442780861243938	0.477404778375652	15.1493045364635	3
4	46	4904	72.7800704148035	0.534333727465443	0.444398795948553	39.5093872623369	3
4	47	10085	103.469272750438	0.710532623083428	0.411097562609713	56.6582315481478	3
4	48	6804	85.2740122420041	0.546765517246897	0.467451578562694	46.5379465124377	3
4	49	2736	56.5817286223163	0.494212598713866	0.422060218112849	29.5109445561956	3
4	50	10246	108.998600678812	0.416605438899845	0.351309625953388	57.1086954310735	3
4	51	7134	90.7253163795927	0.429149247267753	0.306968601754134	47.6531502425093	3
4	52	9646	108.589007049954	0.293096602174087	0.375499054744336	55.4113450669522	3
4	53	7345	93.1338025144962	0.377491240378543	0.422958672516196	48.3527260247025	3
4	54	4418	61.9747663470568	0.733812191725236	0.50276065192317	37.5005743577347	3
4	55	7566	94.6288529309409	0.375251479325343	0.341048567852689	49.0747653979778	3
4	56	8415	101.335594714232	0.294663308669223	0.464792454097269	51.7549774633957	3
4	57	5241	78.8471871104272	0.373993523865421	0.409072860131819	40.8443645254672	3
4	58	5878	71.7447251148149	0.731284016191029	0.460463076829187	43.2553523969962	3
4	59	9477	91.6302871820684	0.722256525736167	0.336430966060594	54.923790759231	3
4	60	9832	103.73208017904	0.549635480106379	0.394336899218915	55.943031746224	3
4	61	6966	86.488664069712	0.542585780021772	0.458873249570924	47.0887106125904	3
4	62	18258	136.783783915514	0.611337365279366	0.377025398714525	76.2345190969527	3
4	63	6209	84.9119400831582	0.417566188372012	0.46550086008936	44.456564007075	3
4	64	4579	74.0702007078806	0.343647896132126	0.372642868602686	38.1777548951687	3
4	65	4324	70.8364067505038	0.414587672633825	0.476640293476559	37.0994871643627	3
4	66	14187	132.923345710678	0.226958012698659	0.430765335396337	67.200166333793	3
4	67	8826	102.962493831159	0.340584922870297	0.352963741814862	53.0038022735929	3
4	68	4151	72.6232671995246	0.0970753968944507	0.413812248550866	36.3497501717538	3
4	69	11607	119.17689485828	0.280626479314978	0.389726270832501	60.7834093230649	3
4	70	5161	75.0079573226118	0.522990108425527	0.432235815107351	40.5314362266444	3
4	71	5610	75.3015324515065	0.616338816345631	0.468114590039723	42.2577621448541	3
4	72	3698	63.4328343791113	0.522837316495612	0.521204103951535	34.3090361145232	3
4	73	5013	69.4604793833682	0.662400652436908	0.516020508839181	39.9460568697255	3
4	74	13457	110.760218666	0.789706976753441	0.439266649491808	65.4484234980131	3
4	75	9614	102.89701172716	0.510769332360058	0.450357765523147	55.3193568813934	3
4	76	3305	56.9683876690696	0.675615413116388	0.422527106944656	32.4347679787821	3
5	1	16227	137.812152155935	0.476134541769043	0.604883026356501	71.8694269011822	3
5	2	4619	68.185663976158	0.61623879124717	0.52204443219814	38.3441438068831	3
5	3	3381	63.5942828074573	0.358751673914241	0.561730884712249	32.8055746053532	3
5	4	5108	78.3652592694418	0.336803189867042	0.663223859582518	40.3227838650409	3
5	5	3475	64.4645972377065	0.385287374999833	0.589763098612019	33.2584854509142	3
5	6	3110	60.9757611974922	0.407539467226507	0.568785930039945	31.4633714981658	3
5	7	3038	60.7515175271966	0.309005320907997	0.654495082490478	31.0970325630333	3
5	8	7846	97.9656046530009	0.286755292500651	0.630494017410913	49.9745872118822	3
5	9	3331	63.5078096149203	0.321311727082403	0.546239185611752	32.5620980724247	3
5	10	785	31.0470820966918	0.281162026537048	0.507324840764331	15.8073799427443	3
5	11	1897	49.2281882070135	0	0.587282950751584	24.5730310318172	3
5	12	6025	84.1169317551028	0.392055245036324	0.596801626220713	43.7928882840278	3
5	13	9573	104.059564061028	0.465155787258873	0.578695130559745	55.20127299653	3
5	14	12886	118.119018573024	0.558255982437646	0.535671396566937	64.044837366991	3
5	15	4992	64.7658803460053	0.757987336829098	0.638157921361043	39.862299881335	3
5	16	2854	55.2917528335861	0.550322772437643	0.543852151508075	30.1406107298531	3
5	17	6602	90.1163967479796	0.264283613049893	0.566405496956843	45.8419226100453	3
5	18	13519	127.307511318977	0.339114694512984	0.536156744604112	65.5990194386979	3
5	19	7013	80.0046465770184	0.716249890224184	0.465221515021882	47.2472986720609	3
5	20	5855	74.2341877108296	0.677893726508047	0.51194179195887	43.1706426128462	3
5	21	4886	75.5939693135586	0.494478794834273	0.449346618042896	39.4368115330588	3
5	22	22446	157.049993074766	0.513379128614801	0.476161193148631	84.526822401421	3
5	23	3623	65.3972220868231	0.380049722657539	0.691853673360718	33.9593391814958	3
5	24	1486	38.1708903311369	0.642060292691498	0.625858178011609	21.7487583753444	3
5	25	11636	119.494780291561	0.272455505157215	0.454526790767767	60.8592953921962	3
5	26	4698	75.1680752008494	0.341309482227247	0.519071622998824	38.6706587129241	3
5	27	10808	110.677896374619	0.459060512221867	0.521038708700628	58.6540130756149	3
5	28	4417	71.1291484715926	0.445922095111636	0.547878033218759	37.496330050737	3
5	29	4869	73.9306733317173	0.50433758548736	0.604433117372114	39.3681449376127	3
5	30	4133	72.2012838033487	0.165530122766734	0.540808520726254	36.2708527553131	3
5	31	7239	90.8873594259925	0.457810847360329	0.499122667481558	48.0025547870575	3
5	32	11009	96.066789743779	0.755476434856151	0.462985289354626	59.1969047923737	3
5	33	2014	50.2410112220239	0.193711331704076	0.497326793255293	25.319480855147	3
5	34	2972	58.2466982888157	0.452083225827852	0.378615393504357	30.7573890591875	3
5	35	4146	59.1590922026352	0.762460039585487	0.551949183099686	36.3278514107013	3
5	36	6566	84.6525318940269	0.519484558878686	0.306764338480753	45.7167662098138	3
5	37	10516	105.932666590233	0.556698092953897	0.418908560692514	57.8562594980763	3
5	38	2022	47.3380241519824	0.500665988352945	0.441231054361618	25.3697179697297	3
5	39	9564	107.345835475182	0.32687412579486	0.453236885796484	55.1753183177204	3
5	40	5865	84.2802503358639	0.334582422366966	0.47094904716388	43.2074933601561	3
5	41	10134	111.513619723898	0.278053025701056	0.418767305978673	56.7957074662032	3
5	42	9344	95.8273347012597	0.644800811889279	0.391630885049122	54.5370294066457	3
5	43	13194	105.711450813797	0.797456687537017	0.388321214264833	64.8057145497906	3
5	44	8673	103.113461748201	0.273984730339867	0.424002215164441	52.5423794938145	3
5	45	3870	65.5842537479142	0.494981242177329	0.420150471119466	35.0978526341893	3
5	46	5553	80.3923559762222	0.417644025232372	0.354940090623502	42.0425355797981	3
5	47	1098	35.8363253990637	0.500523929309721	0.359954278670125	18.6950328972645	3
5	48	8989	106.442285765778	0.154398540964686	0.335170595711258	53.4910045419423	3
5	49	12881	126.483275369972	0.231588607095009	0.380730682337704	64.0324108864675	3
5	50	5267	78.6449471597465	0.390148198972806	0.378026035943257	40.9455512910747	3
5	51	6970	89.3795664146339	0.462755389116085	0.356850426793037	47.1022282562197	3
5	52	10123	106.392370199701	0.486488326493344	0.397716171893788	56.7648745073792	3
5	53	6453	89.2315104023122	0.260033141343826	0.250695393419706	45.3216691610536	3
5	54	3179	59.4035000139377	0.500364760159317	0.491637831603234	31.8104877073312	3
5	55	6435	87.9141344513444	0.336203671665093	0.432135653347773	45.2584148815742	3
5	56	2637	52.7104293349874	0.571621162994738	0.494382581982124	28.9721102073469	3
5	57	11042	117.056364472356	0.239140609743792	0.408404366066026	59.2855611699967	3
5	58	5753	83.2190726679605	0.330513204955094	0.38402976400543	42.7929524012465	3
5	59	6625	86.5204793520793	0.467209632575133	0.419937488088428	45.9217050638107	3
5	60	13922	129.10113418105	0.457901161187631	0.350868801504489	66.5695894192741	3
5	61	2319	47.1785621282084	0.671173150409095	0.383364694813594	27.169111617059	3
5	62	4987	75.2401209672638	0.502282526340103	0.360747539562456	39.8423317891732	3
5	63	15122	132.494087067892	0.459491943496407	0.383352771198294	69.3792627437859	3
5	64	9047	104.050845956602	0.385254362641362	0.315362925150698	53.6632978888249	3
5	65	8590	101.411856746764	0.347781709145425	0.405283333921283	52.2903616579457	3
5	66	4142	63.3847040519053	0.675732008106956	0.351275307395537	36.3103228927155	3
5	67	9407	106.889737517632	0.333996211423244	0.334250874858932	54.7205729075539	3
5	68	7811	92.2281686996204	0.634321126656834	0.384719684361215	49.8629975130014	3
5	69	8028	97.1943872638534	0.424470487229344	0.343892965529734	50.5508829426695	3
5	70	6251	83.3216572157904	0.604707547168149	0.395541561834953	44.6066710093331	3
5	71	1333	34.5920231760888	0.729981105929488	0.44390832556624	20.5987154522556	3
5	72	1215	36.3627496667521	0.581574091662976	0.407577835972898	19.6658717506574	3
5	73	9089	104.909798424821	0.315225097930084	0.39662440223558	53.7877175154744	3
5	74	4598	67.9840882843632	0.643934529654868	0.511324642686097	38.2568798606613	3
5	75	5047	78.2003440964701	0.430422616616562	0.507814923556948	40.081292339065	3
5	76	6167	81.1256754309948	0.549012916119742	0.476332155673816	44.305948450467	3
6	1	5115	72.1074105965989	0.610897547867666	0.61064924458963	40.3504035646496	3
6	2	2056	43.244840242817	0.702878577383956	0.593967640250212	25.5821251266167	3
6	3	2739	53.3462660123248	0.58951929212276	0.582601060167021	29.5271193694441	3
6	4	10886	81.7564259630891	0.888472187921247	0.536752349434997	58.8652819665101	3
6	5	7313	89.2121687261714	0.521883482596534	0.541197139825557	48.2472817644897	3
6	6	2589	54.6291346273644	0.43117601789896	0.543988930773329	28.7072167813223	3
6	7	1375	40.9416454660882	0.300508138075025	0.618496662830842	20.92070967971	3
6	8	16361	130.022857042093	0.603438164286848	0.575654671227272	72.1655599843374	3
6	9	5087	67.0643574496144	0.732334659698575	0.499759376718514	40.2398110211385	3
6	10	6757	75.2042532967169	0.765297984882776	0.565403341682231	46.3769328539941	3
6	11	7525	88.0988091388959	0.61064862459148	0.492705328230792	48.9416171936832	3
6	12	21559	161.186191148375	0.326721677752251	0.471779356150121	82.83986260392	3
6	13	827	26.9837389381038	0.77507532097635	0.633257312537311	16.2247427059413	3
6	14	4006	62.1578152224515	0.724763225868858	0.614538319103629	35.7092341566193	3
6	15	11329	118.123304127843	0.260320183966032	0.498999207813263	60.0510840915979	3
6	16	5743	82.3884209923071	0.376945534654164	0.521108140454972	42.755744366734	3
6	17	5880	84.2157250060255	0.352869235676832	0.58784810126582	43.2627106265972	3
6	18	7381	86.7239386531251	0.609843462355025	0.55396047669435	48.4710766325915	3
6	19	3262	61.4498939365435	0.494796622211488	0.559818857732696	32.2230794420944	3
6	20	8401	101.656637606942	0.326982532563171	0.512378725257239	51.7119072731806	3
6	21	7940	98.2631062971546	0.308209378040864	0.613167745432513	50.2730593489127	3
6	22	4293	69.6174800165614	0.471055437094747	0.602023311425429	36.9662594995357	3
6	23	3298	61.8822737614335	0.420789393265256	0.51790651795104	32.4004013035972	3
6	24	5771	73.1397023656012	0.693608866624202	0.5604149073609	42.8598454636348	3
6	25	5951	82.1172206437695	0.465752777812179	0.523971080277966	43.5231218167969	3
6	26	9456	106.503020751119	0.349233337649291	0.494390273940327	54.8629044414705	3
6	27	6054	84.8378498736828	0.36576629291461	0.53851496865761	43.8981554391146	3
6	28	1040	35.9843270726548	0.22095455333335	0.533851022395326	18.1945673658689	3
6	29	4916	69.946354425879	0.633247370663309	0.533713217496989	39.5576971078893	3
6	30	4541	72.030642162776	0.447116864948065	0.450705387482263	38.0190109440079	3
6	31	13410	128.777314132836	0.24618666763333	0.414712240062676	65.3340307475716	3
6	32	10284	107.818696637216	0.46172877167211	0.415155162991298	57.2144987701029	3
6	33	7209	90.0200516262834	0.474699665211181	0.488195662594748	47.9029849748317	3
6	34	6921	92.8377345014624	0.227707548277001	0.436090489594134	46.9363688654972	3
6	35	6687	79.2351838036439	0.684369674893718	0.510292594927247	46.1360835887812	3
6	36	6031	84.4879178914464	0.374386247805626	0.415790567301011	43.8146884454796	3
6	37	6240	83.671403220916	0.484769904276224	0.367308098020123	44.5674061370735	3
6	38	5007	78.5083860978353	0.267073535211862	0.467573751178729	39.9221442325214	3
6	39	10526	115.276213025919	0.13512526383034	0.355947298672123	57.8837616432327	3
6	40	2778	57.1608314626967	0.388505031466349	0.508456133635893	29.7365913281696	3
6	41	7932	98.0712792083979	0.324309859632088	0.469189056346029	50.2477264879699	3
6	42	4074	66.5800230540414	0.524122960431432	0.438452551841564	36.0110327026699	3
6	43	12336	123.671590369393	0.235940795850753	0.403273941453645	62.6631530962434	3
6	44	4230	65.3014409653876	0.612732978099493	0.54860759493671	36.6940161137676	3
6	45	3331	64.7876310896204	0.164442300127165	0.345324511968505	32.5620980724247	3
6	46	20523	159.987168920252	0.202941055927372	0.351655968573701	80.8249577429517	3
6	47	24372	169.706432627349	0.377822479211933	0.287826038180362	88.0786497743429	3
6	48	5243	70.8987875193383	0.691618839235229	0.403339473728684	40.8521570209165	3
6	49	9143	87.0982106814876	0.791995180613996	0.425457671844128	53.9472639656396	3
6	50	2512	55.1402790002572	0.321267224943825	0.486417600580505	28.2771008785144	3
6	51	4438	73.6732808771146	0.297031277922383	0.437104180809007	37.5853598477341	3
6	52	8895	94.7700686708127	0.616924947864802	0.551244974776044	53.2105857664132	3
6	53	10731	114.718825450553	0.273607458390575	0.385816792470413	58.4447036833814	3
6	54	16009	136.171646175101	0.418320948521951	0.391562973675409	71.385033220671	3
6	55	2210	52.376870353507	0.239428059911464	0.502450312159917	26.522911764476	3
6	56	13691	129.092788653288	0.295717848383879	0.351947736154863	66.0150032321614	3
6	57	9812	110.536740365669	0.215271553860541	0.413829617053775	55.8861038473372	3
6	58	3332	61.1301311916256	0.47862305652593	0.504431139544426	32.5669854417689	3
6	59	9150	103.200698575671	0.461601044777023	0.383289755827628	53.9679113787229	3
6	60	7932	94.7412956672407	0.461718167446541	0.479633530579548	50.2477264879699	3
7	1	6367	73.7966408827979	0.766110854268677	0.5928131375848	45.018652193643	3
7	2	8744	72.8654887671796	0.894343304138881	0.53608613566604	52.7570056465591	3
7	3	1782	40.5491294356419	0.708076171591337	0.632961644152688	23.8165534278055	3
7	4	1506	41.1704906044412	0.47684957255851	0.584499730892576	21.894626934314	3
7	5	5214	72.7743109701073	0.626472561839686	0.564376576989273	40.7390199509301	3
7	6	3515	63.1049619264798	0.465087302696593	0.628306913501908	33.4493535055018	3
7	7	843	31.8346412324112	0.34490820172431	0.60374476219736	16.3809411833672	3
7	8	5213	76.3109096231134	0.501213076075101	0.592828020338383	40.7351130681639	3
7	9	4731	73.0612167546625	0.471041501713663	0.521014260246845	38.8062375338748	3
7	10	2514	55.4351212023708	0.292358366852221	0.663436792332236	28.2883554464739	3
7	11	5029	71.7635869344428	0.605832657202849	0.643895144373656	40.0097540309645	3
7	12	2981	43.8165463623953	0.868613684128931	0.591484678744758	30.8039245992111	3
7	13	5926	84.4888404946387	0.359241669713647	0.455625374826698	43.4316058363623	3
7	14	1400	41.3283498920736	0.367916272034129	0.488679342240492	21.1100412282238	3
7	15	1452	39.5083746565111	0.538518476653214	0.599579840260023	21.4985105237285	3
7	16	4534	73.560194094919	0.363148200430456	0.494794459976792	37.989696286721	3
7	17	6752	91.2179314682834	0.272940780122526	0.558124708763804	46.3597708311091	3
7	18	4456	67.7828573191393	0.592232349461043	0.500911120295867	37.6615035923285	3
7	19	6469	86.2005743528101	0.439191701249568	0.649248417002983	45.3778211654432	3
7	20	5381	71.9476227093266	0.671897960398639	0.599561384157862	41.386296011542	3
7	21	4628	73.2581529853811	0.417364623340603	0.591733873057127	38.3814819054526	3
7	22	4956	72.7587061096801	0.550142945811047	0.659132258357953	39.7183055520608	3
7	23	7292	93.8846875291963	0.323941903287212	0.663340528893405	48.1779585500694	3
7	24	7918	91.4208481788045	0.571529165893117	0.633130474655386	50.2033632220318	3
7	25	11412	116.426242020158	0.364751380623556	0.593479790300256	60.2706597037847	3
7	26	7529	92.1279613118561	0.630749327694421	0.645193819708472	48.9546232043283	3
7	27	24774	134.406541301018	0.853529401749168	0.490836296813848	88.8020783558427	3
7	28	4703	72.7758681488251	0.470119378322992	0.69725635608886	38.6912314965855	3
7	29	9536	103.17804812441	0.503721836349708	0.565144780149047	55.0944922351466	3
7	30	2437	42.3106872524839	0.835729743851311	0.649201115102997	27.8517718041402	3
7	31	4265	65.2711056042446	0.624837761763925	0.577071191815601	36.8455107791148	3
7	32	6772	88.8950471220551	0.407712132315662	0.590064746784969	46.4283808595199	3
7	33	3675	67.8837736804302	0.18329341675837	0.698014649504889	34.2021758332044	3
7	34	4860	76.1195957898789	0.358913331868072	0.54661258647403	39.3317435013148	3
7	35	8390	100.192043682767	0.344736024776086	0.624659938318717	51.6780412272176	3
7	36	5678	78.8823690663183	0.513603534481049	0.676893356748224	42.5130983786358	3
7	37	4787	66.2957444416473	0.700740591194271	0.608314685206087	39.0352331254958	3
7	38	5890	82.2097384142612	0.436917442009275	0.530296441963578	43.2994830179591	3
7	39	5835	75.1010177738821	0.653525280063319	0.545274834117284	43.0968465886127	3
7	40	3277	61.1840342305555	0.448288942854107	0.543836154756389	32.2970818654609	3
7	41	2805	57.5943853329411	0.378522390167166	0.705310404083157	29.8807501703945	3
7	42	10184	105.503437056708	0.529834438985627	0.570996776812652	56.9356468383009	3
7	43	3306	60.0707989671302	0.519423127240867	0.691662278162952	32.4396745317152	3
7	44	5040	77.6485682192561	0.363675040822448	0.474501827109745	40.0534870687473	3
7	45	2077	47.2848034893472	0.611281303297849	0.556935674378166	25.7124412221736	3
7	46	7591	94.8909355832528	0.405064331948334	0.588916825964873	49.1557763240614	3
7	47	7035	83.6435815874996	0.683688208392318	0.600711072932709	47.3213487688482	3
7	48	4884	75.9122877008774	0.380477562317946	0.599023483915567	39.42873931692	3
7	49	6521	86.7273038742112	0.426632064241128	0.655071955317207	45.5598372232002	3
7	50	1897	49.2281882070135	0	0.725670596890969	24.5730310318172	3
7	51	13896	114.802329177578	0.682576050969261	0.530260765480882	66.5073994260034	3
7	52	10072	104.987465716846	0.551024087049359	0.545592834707612	56.6217023202512	3
7	53	7037	92.080421463036	0.366648215617766	0.527979719393453	47.3280748507198	3
7	54	1732	40.4336093010853	0.706682968866854	0.638622127701994	23.4800494648185	3
7	55	4528	72.3227426221004	0.476021167982934	0.536777821559015	37.9645514215591	3
7	56	3433	55.6508363675638	0.716036965501258	0.590633581104813	33.056887924742	3
7	57	6604	90.7259453831601	0.247629765646944	0.528311088258407	45.848865725967	3
7	58	3043	55.8094170016409	0.60073995909507	0.56355625325569	31.1226120956657	3
7	59	5956	86.2148470179363	0.211228886888918	0.538167585474945	43.5414019309284	3
7	60	20791	159.188153946847	0.294718833325302	0.525245255193082	81.3509732188078	3
7	61	4914	75.3822941899291	0.420834653755451	0.481075457094644	39.5496495649095	3
7	62	2181	50.4916550071313	0.402723162679257	0.590768100787595	26.3483180064088	3
7	63	4427	65.5056088249651	0.657727142115318	0.5573792603595	37.5387515260649	3
7	64	8529	92.0276542506473	0.633047865321503	0.428277849053862	52.104366604552	3
7	65	15260	106.714753809972	0.841060017460541	0.402222389846967	69.6951136247344	3
7	66	2977	60.9823661968786	0.215914241025396	0.480179376821019	30.7832508219835	3
7	67	5009	75.7731210724516	0.438699536940447	0.369587500293242	39.9301167027421	3
7	68	1574	40.6050248830743	0.590170129722183	0.468965107456603	22.3834707061547	3
7	69	4640	72.3901315386614	0.491478563614775	0.531224158604153	38.4312096074634	3
7	70	6486	79.9568074925548	0.663063393860906	0.555134430845713	45.4374066358113	3
7	71	7539	73.4093854606025	0.861632760067861	0.471684729415038	48.9871231237312	3
7	72	6270	87.2162636185774	0.31249602373375	0.40502067245725	44.6744108676585	3
7	73	13736	126.044818865092	0.455050346865025	0.502195564456996	66.1234043030193	3
7	74	8431	99.6606927961656	0.389825722815385	0.429556390470592	51.8041566905161	3
7	75	9138	86.1193066678679	0.83624708760721	0.458050631064424	53.9325109738781	3
7	76	4345	73.4457520944557	0.276337678086101	0.50183429780917	37.1894669962957	3
7	77	4642	71.5897059425198	0.504343836058934	0.418056593071086	38.4394913034129	3
7	78	8570	102.632433257993	0.31687332058723	0.364958068550998	52.2294526545615	3
7	79	2139	42.1663737459404	0.7851006639674	0.483902359178575	26.093387027121	3
7	80	3137	48.4365957765873	0.815954415070515	0.385379423588959	31.5996536841553	3
7	81	8256	101.565041224463	0.222642858932182	0.426644440261748	51.2636949539669	3
7	82	10187	100.602186726456	0.665762280609952	0.37332529186232	56.9440322646217	3
7	83	4701	76.0478053673414	0.289006421882325	0.317477224346879	38.6830036960679	3
7	84	2413	52.5614603237763	0.496743716123321	0.39917374016245	27.7142879280974	3
7	85	4959	74.892959819091	0.485653544071207	0.38090761510574	39.7303250123305	3
7	86	4638	55.0944834166357	0.86952667071365	0.443780551238187	38.4229261264733	3
7	87	4410	72.6291837102801	0.355102525991052	0.447296040718453	37.4666064392082	3
7	88	2616	56.1581043501354	0.339193886996514	0.426890597613653	28.8565185401288	3
7	89	7387	93.1951791538601	0.400718902172444	0.389315405669234	48.4907736506612	3
7	90	11111	116.558918670616	0.290848945394172	0.446711805247549	59.4705065169963	3
7	91	947	32.6041106216804	0.480986887702867	0.370163003704744	17.3620120440014	3
7	92	7967	94.5330710811856	0.480151818986921	0.37469850904766	50.3584636702338	3
7	93	1321	40.0916446499957	0.303750126001444	0.447482740529756	20.5057884425054	3
7	94	10124	100.476706757441	0.649172556457944	0.38222255068328	56.7676781956484	3
7	95	5799	73.139640972163	0.698204018553338	0.522602714517477	42.9636943241593	3
7	96	10405	113.777037641093	0.227085468939795	0.403043639091611	57.5501030906318	3
7	97	3112	60.5495153703833	0.388081614887581	0.51214221424917	31.473486711897	3
7	98	4230	65.0174410972909	0.65550426037847	0.405376124632207	36.6940161137676	3
7	99	7032	92.4376664295349	0.316937957902119	0.455497035818443	47.3112578531201	3
7	100	8163	100.6790423851	0.241702315699941	0.454787364522204	50.974146397152	3
7	101	5380	78.547841741864	0.437345395457553	0.413552280851897	41.3824502376164	3
7	102	7085	92.2503230949038	0.35415102644348	0.387102146088347	47.4892150241732	3
7	103	15220	131.934088958345	0.467238025401396	0.324835584882947	69.6037101577013	3
7	104	9710	98.6439958156424	0.654869035826975	0.349427893318722	55.5948648244117	3
7	105	3001	57.8231371543843	0.491007812919195	0.538083628398852	30.9070860554268	3
7	106	6762	91.0512676904606	0.283409550525147	0.389137137494969	46.3940885283329	3
7	107	8553	93.6466358234852	0.608517899425757	0.236887725876819	52.1776240981703	3
7	108	6693	83.60757760969	0.622804909223566	0.334783002822306	46.1567770563339	3
7	109	9036	95.6931943648597	0.617341742713186	0.336366763163175	53.6306640976665	3
7	110	6787	88.1744066522286	0.450282486417237	0.356810646959077	46.4797719177858	3
7	111	2915	51.2646614725608	0.719724899212564	0.281348026210249	30.4610130860047	3
7	112	11976	119.13319933373	0.373511442717684	0.39215040793017	61.7420375185098	3
7	113	1355	37.7608410307931	0.566064684526734	0.415161892626121	20.7680017281162	3
7	114	21718	114.05618915792	0.888240181720102	0.308204159574992	83.1447779968145	3
7	115	12073	117.277456968579	0.586963159349307	0.309363641365541	61.9915740717793	3
7	116	1646	39.0477113288152	0.771052938787825	0.343241809954223	22.8896935903153	3
7	117	7630	90.0986089137799	0.565965165515143	0.323267991111698	49.2818874596167	3
7	118	3252	63.227754423667	0.266705026059131	0.387790136894173	32.1736499308003	3
7	119	5061	74.2829085075357	0.52237692348442	0.323859466072666	40.1368450924604	3
7	120	3839	65.0305601306915	0.526756951688346	0.353073311082834	34.9569971974077	3
7	121	2168	39.2079868602927	0.84538657807285	0.430161405930604	26.269675164464	3
7	122	2959	48.8521969689367	0.841952676604591	0.420905046831071	30.6900464844522	3
7	123	10938	116.256465432835	0.257713202011342	0.293495538182729	59.005707648314	3
7	124	3886	62.18771581464	0.648578781374117	0.299768214250011	35.1703314984407	3
7	125	5750	67.4954803932888	0.814407396274517	0.401324158064847	42.7817933887395	3
7	126	4236	56.7630004492382	0.818586677156926	0.404782689429191	36.720031016797	3
7	127	9514	90.5429872614671	0.747555487462762	0.321547092786144	55.0309027470256	3
7	128	6280	84.2350848021952	0.467794679392878	0.389215124715518	44.7100222012269	3
7	129	7336	88.3149234392684	0.575045476107274	0.362508139616986	48.3230930823378	3
7	130	4482	63.173275342697	0.752638895993872	0.414974044860496	37.7712180088987	3
7	131	6881	84.4892085847861	0.582584940264559	0.323587315295268	46.8005376767262	3
7	132	1129	36.5840005105817	0.369926855134695	0.312725550294928	18.9571058313631	3
7	133	2130	50.0498328903068	0.388933086998644	0.323539478276533	26.0384342380926	3
7	134	4206	60.0751651679769	0.745491941803931	0.484338919734401	36.589771539175	3
7	135	9220	106.771719170511	0.272949979053518	0.414990090357217	54.1739526951334	3
8	1	14317	115.911601439072	0.697953844537833	0.6269584416506	67.5073524921051	3
8	2	2026	50.2839469842342	0.214464098287662	0.717727627404114	25.394799259068	3
8	3	7672	81.2834064821937	0.755710135049908	0.668786416184281	49.4173395358557	3
8	4	10197	99.569393725095	0.654902911068442	0.55362926654698	56.9719747719536	3
8	5	5276	81.3031567573849	0.216776749057993	0.636975620033814	40.9805192683753	3
8	6	2438	47.4676423737573	0.751995517108943	0.626718939494451	27.8574855741878	3
8	7	7918	96.5838069776258	0.385466605108455	0.595689242986625	50.2033632220318	3
8	8	6503	78.2075338313692	0.688483367734517	0.659202673936718	45.4969140695629	3
8	9	3821	67.0861130086535	0.383682736439443	0.667602429685133	34.8749491054577	3
8	10	8480	96.5165287010716	0.510675248155875	0.471569712468302	51.9544784868306	3
8	11	6858	85.5808687380222	0.554279012570528	0.622678666685264	46.7222559327826	3
8	12	3509	63.5974809381267	0.435542411660553	0.675953340937162	33.4207927886057	3
8	13	7263	93.8069425921247	0.315931039653099	0.588837484714391	48.0820621786636	3
8	14	5189	78.6707271577566	0.36531840644228	0.634263561739813	40.6412352101617	3
8	15	3200	56.7200272512842	0.661680347997429	0.596526195899773	31.9153824321146	3
8	16	10360	105.556242901658	0.700499200655316	0.60048922173068	57.425520640775	3
8	17	6982	91.2225907454534	0.360555607677786	0.577290514039026	47.1427579309402	3
8	18	1342	40.078500246568	0.347745505463706	0.593355037359669	20.6681365211924	3
8	19	11312	100.856753300067	0.729433132912761	0.638549422791293	60.0060116364272	3
8	20	8139	97.5631403294445	0.428989570584699	0.628195580154718	50.8991568068654	3
8	21	12135	121.85077870015	0.287017426188691	0.519938467487537	62.150546810469	3
8	22	11634	116.920265190712	0.391218643776171	0.566059225512529	60.8540649082888	3
8	23	5986	81.292576765616	0.50446215110436	0.635429898312463	43.6509218539102	3
8	24	3614	60.9935666243522	0.61718218875517	0.607755463755859	33.9171332613507	3
8	25	5594	79.2362336410483	0.482213712691754	0.669106095613346	42.1974584935174	3
8	26	6385	73.5214845326582	0.754816965132778	0.61995066027117	45.0822428821316	3
8	27	1599	41.706438428685	0.529229111636487	0.504015180330532	22.5605298698386	3
8	28	4730	74.2653054047025	0.405850159318547	0.630414116264622	38.802136044931	3
8	29	6193	85.6107871257706	0.382253097246445	0.488783169476009	44.3992468983002	3
8	30	3435	62.8592595937793	0.433812640321929	0.666349020036937	33.0665156773634	3
8	31	11668	119.190035052932	0.300036222103004	0.642493379864956	60.9429220828184	3
8	32	2477	51.8619091601386	0.531364958057756	0.431407674983424	28.0794157360378	3
8	33	5404	78.1429968364013	0.5564386291719	0.451092921972925	41.4746503895718	3
8	34	11562	112.400281939904	0.548583483443118	0.518064636372628	60.6654671461202	3
8	35	10900	113.147744563214	0.392564424203003	0.626424526133206	58.9031218137317	3
8	36	1735	42.2994635569851	0.627749560509933	0.577673911759107	23.5003755827195	3
8	37	5989	86.6567518400123	0.212483349084699	0.6691219399575	43.661858736828	3
8	38	5560	81.2453948338823	0.372087209901951	0.658089428229626	42.0690262209844	3
8	39	5825	79.6623504269232	0.55916893109787	0.604708320705466	43.0599011496843	3
8	40	9390	99.9645735378745	0.575739413992209	0.542981070833366	54.6711060000234	3
8	41	10189	108.315461155447	0.45404647582152	0.658982363176502	56.9496218628943	3
8	42	4386	72.9467991402805	0.30913337529561	0.613178502316854	37.3645174035756	3
8	43	7041	92.3904094755856	0.311110361326111	0.596239274098764	47.341524147624	3
8	44	4518	70.1173811190006	0.52305316981807	0.625660355288541	37.9226062629979	3
8	45	6939	80.9154399574261	0.685215824530958	0.631414464019513	46.9973648221826	3
8	46	14802	131.739645786683	0.393781852297791	0.535754264568698	68.6412626289207	3
8	47	5688	80.6736662142213	0.441064869133555	0.501667980226125	42.550518593942	3
8	48	4381	69.6474095273368	0.502495933912957	0.588488601899172	37.3432137258055	3
8	49	8024	100.096958843396	0.219844184857326	0.495348521633275	50.5382877305784	3
8	50	12177	115.276653010012	0.521877295513304	0.536508855804376	62.2580073890903	3
8	51	3961	65.3007084229233	0.542350878335782	0.601714667898114	35.5081041337607	3
8	52	7775	90.273592941111	0.616441162769137	0.456586659244555	49.747958401114	3
8	53	5393	71.1889374372864	0.70048861267958	0.521701336457832	41.4324174552872	3
8	54	9467	106.307620855596	0.362783045621989	0.546416000142449	54.894805696914	3
8	55	10594	89.3128327421065	0.818748796354699	0.468663871714896	58.0704308080376	3
8	56	4858	75.482335934758	0.395479308322041	0.536266412586711	39.3236497171976	3
8	57	3397	61.0108335793625	0.56052156600913	0.554944970203509	32.8831063521428	3
8	58	1132	31.20660769017	0.757069058069196	0.610089989294657	18.9822757107795	3
8	59	5217	75.0115601636433	0.533731312562348	0.524372091764135	40.7507383518487	3
8	60	4498	66.5118031371469	0.681857378117404	0.53361149627625	37.8385764538611	3
8	61	7044	95.0694728007668	0.257027591491637	0.515624858520281	47.3516086134212	3
8	62	2984	56.5351581390124	0.543852695538005	0.588567271461462	30.8194208312296	3
8	63	10323	110.444173763215	0.378132514625967	0.48221709842696	57.3228833457919	3
8	64	8728	94.1414212337432	0.619213115102265	0.478317628808075	52.7087154710881	3
8	65	7764	87.559030517343	0.661334778711476	0.433263329730466	49.7127544633261	3
8	66	2495	54.1056116762333	0.486872405121204	0.525030927458563	28.1812555793484	3
8	67	11300	112.951343424308	0.491983983478145	0.361752978410303	59.9741753913869	3
8	68	9418	109.049551487916	0.179669047074885	0.484582907445685	54.7525570916915	3
8	69	712	29.3437811342155	0.326833782454293	0.518610350387755	15.054455784347	3
8	70	4803	74.0445581299321	0.454558862594269	0.544202868651285	39.1004141070238	3
8	71	14068	129.795919149415	0.346248047166597	0.474081794706221	66.9177366535477	3
8	72	6956	92.35922671106	0.290094229054629	0.419520814858383	47.0548995142318	3
8	73	6223	76.4333729044373	0.704148514110074	0.404027677471004	44.5066559260717	3
8	74	5467	81.1176848249528	0.332876703380507	0.533322111171899	41.7157062479683	3
8	75	12676	100.039013498372	0.820414056949175	0.523480241030887	63.5208321518675	3
8	76	5153	76.210900698166	0.468780781418282	0.484555737927393	40.5000104136415	3
8	77	6143	79.9680685099187	0.622926851210669	0.29534180987156	44.2196520884892	3
8	78	5590	83.1244285488047	0.251328218381365	0.47592308099804	42.1823691104161	3
8	79	8858	102.657602245699	0.425705604387542	0.424994766837541	53.0998019941319	3
8	80	7351	92.7463063782841	0.430910152365508	0.445363917759938	48.3724712345467	3
8	81	7130	92.6421173258811	0.333615973180399	0.388705683898444	47.6397889215562	3
8	82	2067	48.8705052500998	0.430011202813169	0.529867877140838	25.6504685092085	3
8	83	7699	72.9558619486139	0.844434978667272	0.537035990533338	49.5042201608005	3
8	84	3024	53.002128822224	0.703285527577581	0.454716105627265	31.0252976749585	3
8	85	12614	117.855807909522	0.524704891192513	0.465840283764682	63.3652973189769	3
8	86	1158	36.8276676445754	0.397053018334465	0.445395210499604	19.1990324808525	3
8	87	2092	49.9713387866555	0.358267632621331	0.476229001250017	25.8051212339041	3
8	88	5905	82.0173336111306	0.508192446684945	0.481623812104718	43.3545831246857	3
8	89	5591	83.1213274805923	0.290966731621649	0.272161694946606	42.1861419621844	3
8	90	5312	78.8106138696206	0.472275196970276	0.513719313472567	41.1200938156553	3
8	91	5815	81.3233339309426	0.456839459435315	0.327134482535742	43.0229239842987	3
8	92	6755	92.7357485067625	0.100802427917426	0.449128208413915	46.3700688070603	3
8	93	5367	80.6414724595727	0.327191895194485	0.465453057641971	41.3324226140739	3
8	94	5072	77.202295307315	0.438608676063299	0.427372487658358	40.1804398025231	3
8	95	5426	71.0213919925431	0.687157835365427	0.493861916848514	41.5589875049098	3
8	96	5695	81.2761081958578	0.435195602853881	0.433638187196139	42.5766931761579	3
8	97	6543	85.3493301576533	0.487528696573485	0.440973799748433	45.636625481082	3
8	98	10809	104.35480869232	0.615838188383797	0.290253776960944	58.6567264664556	3
8	99	10474	103.868596421177	0.643350680246271	0.401962468731552	57.7406074430208	3
8	100	7331	86.1360588593169	0.630903717601969	0.423820708328503	48.3066224819472	3
8	101	1707	35.3681781222111	0.831509943464676	0.427097053136421	23.3099758840658	3
8	102	7962	98.971943584257	0.260782399791943	0.442850979510305	50.3426589861456	3
8	103	3949	70.2485954244267	0.263770972060209	0.473447042041151	35.454276759508	3
8	104	8403	96.0070258704185	0.534595262684279	0.442477290760409	51.7180623535182	3
8	105	7606	96.7408160795023	0.268686876269192	0.391882502544149	49.2043188583473	3
8	106	5220	76.1908970838028	0.495202308884395	0.445092032571411	40.7624533839585	3
8	107	2221	46.7048996889783	0.64529399189789	0.382767925548118	26.5888370790112	3
8	108	13681	129.676305635361	0.263617198237515	0.39496190366934	65.9908899233859	3
8	109	14955	133.523283935037	0.354577427970532	0.398731349705915	68.9951037964187	3
8	110	6089	83.5749790471686	0.442368445874234	0.321823849796731	44.0248668024459	3
8	111	4412	67.4060408055548	0.595699967091874	0.47001137919569	37.4751013053052	3
8	112	14590	123.190447655582	0.659027639220329	0.3828588870275	68.1479364281965	3
8	113	8468	90.1472807338906	0.682149696511041	0.414169167483535	51.9177052286052	3
8	114	13020	114.383806120883	0.624840299447939	0.377202586523626	64.376973508491	3
8	115	1943	47.6523974459319	0.579426577237086	0.458950241331242	24.8691798991263	3
8	116	11077	108.216364108579	0.598897307374915	0.375303297295819	59.3794460167645	3
8	117	4058	65.7453552055452	0.586586145504486	0.430916292348645	35.9402492775693	3
8	118	6506	79.7325180092313	0.682172755596294	0.359108151088149	45.5074073037758	3
8	119	5751	84.2521798424509	0.251055163976511	0.469282751261642	42.7855133829545	3
8	120	756	24.1379128946309	0.804131444603863	0.435224355497703	15.5126488374792	3
8	121	6061	82.4873258587988	0.627790475052939	0.414442913146866	43.9235269549242	3
8	122	6264	83.2495487039409	0.584842795646816	0.431800329903385	44.6530304352937	3
8	123	692	25.7414019835536	0.698686024861008	0.504509723886395	14.8415107465239	3
8	124	10697	115.516826312585	0.218385101113596	0.416355851373397	58.3520424021988	3
8	125	15851	136.033274380231	0.475517012256239	0.384690488258463	71.0318942862941	3
8	126	3993	66.6112078100399	0.494078626688366	0.474729409724421	35.6512464793572	3
8	127	7977	98.9067834569946	0.286467229710583	0.343538070586192	50.3900581671434	3
8	128	2960	58.7989784390064	0.449480038010083	0.463184910422951	30.6952319278422	3
8	129	8237	97.0790681777654	0.446462488068895	0.402461475153918	51.2046729556579	3
8	130	2292	53.1822241444911	0.25854018958203	0.504392817246876	27.0104842447011	3
8	131	4458	72.9670680219624	0.350420466403069	0.414914805969355	37.6699545076356	3
8	132	8105	95.9612268506728	0.455777790865448	0.488185672389302	50.7927320344124	3
8	133	10190	86.2145549883558	0.824879824612126	0.449315622757586	56.9524164563087	3
8	134	4795	77.0627770759092	0.242089568079957	0.320269072995076	39.067837209798	3
8	135	4730	74.3442013215399	0.405342337272539	0.508007339378848	38.802136044931	3
8	136	3492	57.5107828940789	0.674882411349946	0.493984297333052	33.3397378896985	3
8	137	1284	29.5207209601699	0.871432130167233	0.473946025731094	20.2165747311454	3
8	138	7347	94.6929062315329	0.315527566537387	0.412071249697318	48.3593086570963	3
8	139	11609	83.4051864895649	0.889286083683982	0.403747897270027	60.7886458864452	3
8	140	1895	46.3041649001912	0.461521820177271	0.428987684891905	24.560073988453	3
8	141	4510	67.4768836249458	0.620857001588841	0.48469662455995	37.8890167025867	3
8	142	2960	55.9509384447752	0.559272089882846	0.500636427999754	30.6952319278422	3
9	1	5484	74.5157680422748	0.626890361792235	0.620437694194145	41.7805147865833	3
9	2	5028	66.6643799422255	0.730489258135088	0.629684266793635	40.0057759296342	3
9	3	11239	109.701767272269	0.570713626765723	0.606837037976349	59.8120791380773	3
9	4	4676	60.6146059626969	0.803281059082437	0.517164209264255	38.5800081362797	3
9	5	4392	69.8433666367048	0.496237287441781	0.570795624590662	37.390065794529	3
9	6	7752	96.594173084872	0.351253198079354	0.529858013104394	49.6743217135045	3
9	7	6470	86.6487345448624	0.418827709240986	0.591062322773806	45.3813283587989	3
9	8	7736	96.000409963141	0.355933218288379	0.560338954528301	49.6230317445217	3
9	9	5491	81.0405474181738	0.350049496227962	0.597971101363212	41.8071714546104	3
9	10	5302	75.9244305253991	0.524063745581479	0.555629975713625	41.0813706751182	3
9	11	5216	79.742826064663	0.293148636374208	0.551872997278703	40.7468325926648	3
9	12	7478	93.7490146937265	0.387135944361479	0.513945719341903	48.7885368594139	3
9	13	5981	87.2955689640521	0.0819595208505696	0.574920757376481	43.6326876236756	3
9	14	3623	67.0666967920796	0.247906120520361	0.580558157528169	33.9593391814958	3
9	15	5442	76.1823745083695	0.551612237307996	0.61856842040281	41.620216248984	3
9	16	8605	103.785220181057	0.187130054901181	0.453606445620786	52.3359968913512	3
9	17	4062	63.5100458152943	0.630603447875089	0.475470108333938	35.9579581967408	3
9	18	7570	96.9868014349438	0.226300497778188	0.363379065727731	49.0877361304358	3
9	19	6032	71.7357169221209	0.754378334509837	0.631755310261288	43.8183207512637	3
9	20	10970	106.104676011594	0.594083569870991	0.546657909784964	59.0919575867663	3
9	21	5329	79.8325008887305	0.34566531890939	0.516286608853932	41.1858395989862	3
9	22	7696	93.1503039329693	0.469217446647347	0.439543192495936	49.4945742892133	3
9	23	3023	57.5595432331006	0.532072567263578	0.609943191437855	31.0201674066018	3
9	24	10774	87.7393671140279	0.833230661358052	0.572551447126274	58.5616829825114	3
9	25	5316	64.9925217669669	0.783303323246038	0.434706595648433	41.135572865259	3
9	26	13121	114.239381628563	0.629767154479544	0.480751639144721	64.6261867714436	3
9	27	5512	80.3609202593366	0.418765697727872	0.593174424495922	41.887039673926	3
9	28	7975	95.9168742385403	0.431617136253545	0.481123589958769	50.3837408527367	3
9	29	7636	92.0427269183695	0.493558974164278	0.472589777115985	49.3012605406741	3
9	30	5854	82.5942527865505	0.420012688077572	0.581962038653602	43.1669558078852	3
9	31	6527	82.6595554946627	0.578834967088662	0.435506137035445	45.5807923046715	3
9	32	9812	101.829873069648	0.55973509846808	0.582760089151111	55.8861038473372	3
9	33	10499	106.761847414561	0.543998116193551	0.45415023903039	57.8094758239825	3
9	34	5951	73.5590791493031	0.708250809975536	0.593569708172301	43.5231218167969	3
9	35	13824	109.540374050686	0.737417660868072	0.40789687530379	66.3348766984964	3
9	36	7712	96.0048831114898	0.378916119552883	0.433812458478985	49.5459972374095	3
9	37	2249	50.2553591616581	0.480244306508913	0.50394984530892	26.7559140009708	3
9	38	15623	136.833332283782	0.352082216074917	0.553323612824013	70.5191842823594	3
9	39	2680	57.2886005443996	0.281145035643369	0.651660007051382	29.2073705590311	3
9	40	2027	50.32373499443	0.209904021332715	0.510308991346482	25.4010657117874	3
9	41	5411	69.9465769323293	0.711306292243352	0.420765806602737	41.5015035166257	3
9	42	6735	91.7161388059965	0.204546812837532	0.550271138156716	46.3013723711061	3
9	43	5057	77.3835341169509	0.372672585218666	0.451065724753535	40.1209807261915	3
9	44	7423	92.2199636772542	0.442999387204229	0.579569140816858	48.6087881472299	3
9	45	8935	104.022832414678	0.313485410098443	0.437504755106498	53.3300931281033	3
9	46	8837	103.857134701217	0.291860943848627	0.518967464701169	53.0368217770084	3
9	47	10949	115.805835874974	0.281307212615367	0.416188728989019	59.03537027771	3
9	48	14161	128.115545344527	0.42445444794678	0.314744702883476	67.138560442183	3
9	49	6669	83.5261343055954	0.622793557706766	0.359319907323751	46.0739474210719	3
9	50	7743	95.2014039541687	0.464520128089721	0.317475813392342	49.6454776260748	3
9	51	12664	123.369428334998	0.334933036552537	0.386418897969406	63.4907583718412	3
9	52	5892	83.6336689071886	0.3891937705953	0.395276392385751	43.3068337493622	3
9	53	3094	61.5966031603408	0.277777971944333	0.487752096598794	31.3823324157502	3
9	54	5192	78.9429243598949	0.373924530711353	0.410609498157849	40.652981797972	3
9	55	7570	96.2592425422562	0.30104479717377	0.362221366979042	49.0877361304358	3
9	56	11885	119.702639273151	0.332294673035143	0.373402588454316	61.5070158379867	3
9	57	10199	86.0749215028541	0.826219586137112	0.329579169796634	56.9775616290174	3
9	58	6455	83.6926852290704	0.527408301310489	0.477730949781531	45.3286919656454	3
9	59	1864	46.794319391278	0.530347254069483	0.504141180313836	24.3583584801313	3
9	60	8096	93.3766000065583	0.614491954033299	0.423034478644698	50.7645234247695	3
9	61	6949	82.5123416739627	0.651706994229582	0.492381879376868	47.0312172826853	3
9	62	7507	93.7484753758624	0.404905391859189	0.482067655490034	48.8830473229904	3
9	63	6487	85.9101470920559	0.567735927090552	0.364069143738693	45.4409092302767	3
9	64	12727	118.608940536488	0.499815140517793	0.360659040743977	63.6484871891006	3
9	65	10031	105.692850846905	0.506044380667744	0.294415134605023	56.5063400717973	3
9	66	4681	73.2899167516138	0.439547420832068	0.338993675779819	38.6006292335543	3
9	67	4595	69.9747315593531	0.561028824692946	0.367335829484837	38.244397328426	3
9	68	1943	46.4274605098297	0.575888002015734	0.307743119860921	24.8691798991263	3
9	69	742	30.7891307247279	0.0723292168515895	0.314468946098718	15.3683419908711	3
9	70	8578	76.0925406395128	0.87677089791127	0.336848092752679	52.2538247756521	3
9	71	6993	84.3951578938092	0.628318167058362	0.327263146160754	47.1798795471465	3
9	72	6264	77.1522010282259	0.669374619593596	0.35880572399711	44.6530304352937	3
9	73	1721	39.4447047706595	0.75582378929251	0.394011904816385	23.4053693438558	3
9	74	3633	57.4887138570567	0.704954216974967	0.515227504076445	34.0061732117231	3
9	75	3618	65.1041804490635	0.397784294089625	0.404247354652792	33.9358979284909	3
9	76	9061	93.7746956577026	0.703295944045086	0.279174599919282	53.7048031251519	3
9	77	10063	110.382509850185	0.317667607881418	0.237187347010401	56.5963990432915	3
9	78	7551	82.4226791970162	0.72202656992675	0.275610363960726	49.0260945882272	3
9	79	6483	88.4298623614832	0.324656758092917	0.465300525541648	45.4268972320311	3
9	80	20977	140.425454463673	0.686454470318106	0.318223421052225	81.714053151691	3
9	81	5854	78.6169046189737	0.562929157971875	0.43185268479634	43.1669558078852	3
9	82	5720	73.6725921725149	0.684380316385851	0.518808619202307	42.6700427580203	3
9	83	8997	104.57628988905	0.30337401576015	0.312733290799451	53.5148021204934	3
9	84	7993	95.4342451211964	0.456373593290139	0.513059162988076	50.4405681992882	3
9	85	13100	118.18900856577	0.563093425149702	0.334088277133298	64.5744493511765	3
9	86	10441	112.591057812387	0.306377588960364	0.479668910747321	57.6495752078448	3
9	87	971	31.7493788314099	0.654655067306382	0.389973266729919	17.5806399054318	3
9	88	10436	106.174860600394	0.532519805730465	0.29390792421548	57.635769902154	3
9	89	8915	100.680138036587	0.456585293028621	0.275430097317454	53.2703729602909	3
9	90	7739	93.9114775973422	0.451724712922157	0.361731951098807	49.6326526510155	3
9	91	9875	109.527997489126	0.31044308861632	0.462734841689086	56.0652309909175	3
9	92	12705	111.707319464954	0.666067971107341	0.250517239064125	63.5934517380922	3
9	93	16488	138.759814598967	0.399387573418171	0.306070047284862	72.4451061383607	3
9	94	9501	103.452647315775	0.481585868126408	0.30489538192	54.9932925785699	3
9	95	7190	86.9876352224661	0.586072094128194	0.341084694037697	47.8398169066464	3
9	96	5220	78.5058427149838	0.413460494174652	0.343571062237879	40.7624533839585	3
9	97	4489	75.0260636309422	0.193289646055367	0.484008445257541	37.8007020976997	3
9	98	3467	63.9013546534965	0.400459334348361	0.432275212786175	33.220180243328	3
9	99	5768	77.9348873135634	0.569648620139873	0.310459827230302	42.8487038719738	3
9	100	5408	77.5978652198323	0.551572424465097	0.259644019164747	41.489997161749	3
9	101	5158	79.3017535226467	0.299258608678003	0.516294032458809	40.5196544029683	3
9	102	4359	70.575973653266	0.557063839136802	0.490592065530686	37.2493327977179	3
9	103	5848	74.5038358250366	0.708466599447795	0.397885092509784	43.1448283621897	3
9	104	6213	85.8932117335416	0.368027378066974	0.286970043761401	44.4708817414259	3
9	105	3232	53.439038333233	0.760375836592178	0.366058899197015	32.0745623843259	3
9	106	896	26.5057044327774	0.80604887878176	0.554602549681283	16.888032982579	3
9	107	4135	54.612622874477	0.84900982659168	0.336590211592335	36.2796276079286	3
9	108	6472	87.174881538553	0.41233779114873	0.4871803918515	45.3883419324995	3
9	109	6065	77.0874554519828	0.683472312244472	0.333122580617208	43.9380183861845	3
9	110	15134	131.317975418794	0.449059770889071	0.331936017248552	69.4067850970313	3
9	111	6857	89.9183615785712	0.382058283135737	0.352540098303639	46.7188494032361	3
9	112	3869	58.0137057134328	0.78770700580408	0.533164551122799	35.0933177349348	3
9	113	6000	77.6724257201353	0.616791572642867	0.384044619422547	43.7019372236832	3
9	114	1524	41.642027388902	0.453504125895004	0.405976811953623	22.0250826682693	3
9	115	12647	98.0327274851781	0.809880205271364	0.382321536525736	63.448129448916	3
9	116	10201	107.419079146067	0.464529761864952	0.428726430762667	56.9831479383234	3
9	117	3727	66.7875641023878	0.351162149958263	0.446197042648975	34.4433004488099	3
9	118	2649	54.8650225904537	0.454758594580929	0.312111042744802	29.0379559972954	3
9	119	3649	65.4719825432627	0.402491836545764	0.447547920582262	34.0809737930807	3
9	120	1757	45.6069605955352	0.372594799501039	0.337781980439699	23.6488999749443	3
9	121	8197	100.165360556634	0.279642321892771	0.451644974779507	51.0801931970557	3
9	122	16190	137.712421485141	0.402631040754804	0.401359025612851	71.7874435908925	3
9	123	5665	84.4501418652467	0.225912914761892	0.383124263041681	42.4644028008304	3
9	124	4190	56.2100277148276	0.836621786188811	0.470945069813765	36.5201098452631	3
9	125	4525	71.4421216772121	0.46699997882183	0.412050869331931	37.951972741633	3
9	126	11279	103.949440889273	0.68412004689037	0.36381550364543	59.918421259801	3
9	127	4666	71.026547373066	0.541020607350282	0.443853621383463	38.5387328402682	3
9	128	3714	62.1479571054201	0.579782405372365	0.555040373588237	34.3831778241424	3
9	129	5136	72.3556285897015	0.611453742872166	0.505225325222183	40.4331494622908	3
10	1	6383	68.5768640310212	0.820551415963628	0.611578267528228	45.0751816802898	3
10	2	12656	115.022048631876	0.596352780518539	0.522518963337542	63.4707012687118	3
10	3	11304	113.132564571973	0.614832587700708	0.517804109435701	59.9847893504809	3
10	4	2171	45.2997031708483	0.71059285004029	0.523786414611906	26.2878443944156	3
10	5	9399	104.139625892149	0.481410881886056	0.416939980588469	54.6972999355676	3
10	6	5320	74.7630800596661	0.571214442942468	0.530660196409394	41.1510460923871	3
10	7	5224	57.8893178908449	0.869433432528672	0.554775154702001	40.7780681914203	3
10	8	9789	110.833233756473	0.174983642375372	0.482059464913762	55.8205649904507	3
10	9	1683	38.5676634516916	0.777475314530188	0.415754180460063	23.1455295564245	3
10	10	6456	84.4867215791528	0.552749145714165	0.35242252105303	45.332202959955	3
10	11	1393	38.0687331002758	0.625383308920304	0.540028861508709	21.057199990835	3
10	12	9114	93.3053377073439	0.68267944255123	0.400872676259443	53.8616403637976	3
10	13	4250	67.9292240825332	0.539345253697748	0.49277911164466	36.7806609005481	3
10	14	6331	83.5019154167201	0.521107461724065	0.563114283780168	44.891200579062	3
10	15	3976	62.1292962589995	0.653523087928376	0.354541149960991	35.5752738213882	3
10	16	10394	110.083567175605	0.412626031062254	0.537418074791966	57.5196745209352	3
10	17	7102	83.3506807137604	0.65807542841533	0.34935761125064	47.5461545414272	3
10	18	5103	78.1654848684557	0.36162765241661	0.514016864829413	40.3030439197325	3
10	19	1616	39.5549214475568	0.665064308736129	0.379091735704184	22.6801405655478	3
10	20	1482	42.6977353502085	0.268840634687779	0.57124266710733	21.7194671049816	3
10	21	6619	85.8220133272962	0.4876748744932	0.473187499807296	45.9009056190671	3
10	22	9570	83.9862961054454	0.84899133852134	0.549209636832787	55.1926227930769	3
10	23	768	29.7241801245654	0.439508506111112	0.407432504251701	15.6352803808934	3
10	24	3295	60.1976564029985	0.520129932140391	0.527941996221857	32.3856615645812	3
10	25	11288	106.717662032409	0.714265964578917	0.370562155585124	59.942322237653	3
10	26	5057	76.8557412972206	0.40446003740161	0.4248601655414	40.1209807261915	3
10	27	3023	52.5737636011483	0.754400904903216	0.52334483247484	31.0201674066018	3
10	28	4202	72.7435103668152	0.185938502563395	0.544018154620248	36.5723685552944	3
10	29	4884	72.3255052849979	0.563377827908956	0.379734326162897	39.42873931692	3
10	30	5459	82.2872526332079	0.234826363458441	0.451641363634661	41.6851732475387	3
10	31	13705	114.105147270164	0.677288849796187	0.453893074924244	66.0487470747845	3
10	32	8639	100.113085552899	0.431952502869436	0.393926687470914	52.4392897238489	3
10	33	9295	99.9836347884403	0.546169192274736	0.464518448584382	54.393845167246	3
10	34	4477	51.8252640759474	0.892989004494029	0.501470668678461	37.7501438466773	3
10	35	7043	80.3551100926961	0.730123274600069	0.366500824382003	47.348247363471	3
10	36	2067	50.2253905050745	0.332911557783735	0.547273481235746	25.6504685092085	3
10	37	9184	105.105650758555	0.331262255208031	0.483963347969848	54.0680866566585	3
10	38	3479	64.6136545412998	0.353339472611254	0.491445759102722	33.2776215200757	3
10	39	6038	76.4605596965126	0.667548545493912	0.342735802502517	43.8401082660357	3
10	40	6434	71.5432472209991	0.793873523834391	0.390702613031534	45.2548981625913	3
10	41	3004	62.8597466136097	0.177624704082658	0.31350291448137	30.9225305901071	3
10	42	5929	79.4177527991496	0.565442164295866	0.48680517071055	43.4425979331772	3
10	43	8970	100.204274786114	0.535859849144083	0.325549734944145	53.4344428161144	3
10	44	4646	69.4761859379033	0.805352815131514	0.319685795110124	38.4560493448026	3
10	45	7113	93.0194070038696	0.301825089848247	0.508530658151071	47.5829614507683	3
10	46	3783	48.3975811494705	0.897214441931988	0.473637432768512	34.7010993980491	3
10	47	2502	55.4959373876034	0.26857546523686	0.470671422046036	28.2207607132027	3
10	48	5759	80.020299130966	0.490182217986174	0.524358944828148	42.8152617010856	3
10	49	2142	43.8308124075862	0.737960043763753	0.642409344690263	26.111678923533	3
10	50	9966	93.8175155242959	0.725797262025578	0.384481727669997	56.3229644612893	3
10	51	10851	104.293569957974	0.664585647557897	0.480363419904867	58.7705757584551	3
10	52	11044	112.135232291735	0.457224173043947	0.605290803391264	59.2909300231813	3
10	53	4012	68.9305932423874	0.399225340165064	0.403793085030622	35.7359659638489	3
10	54	5991	60.2322098896986	0.890884002458536	0.352633967958738	43.6691484703685	3
10	55	4097	68.8485238101771	0.437417652423648	0.464961295721607	36.1125408091841	3
10	56	6673	89.0945215869177	0.389675172367917	0.555238594763549	46.0877626979704	3
10	57	1005	35.8201699760683	0	0.572776424002436	17.8857886495035	3
10	58	7455	92.5435506580701	0.492699822956965	0.569754924102439	48.7134499034934	3
10	59	2600	56.5280761004153	0.393603251746641	0.417140894819466	28.768136958758	3
10	60	15662	138.866516093049	0.390687584112205	0.272090709607812	70.6071486282411	3
10	61	3588	65.1549893357597	0.37306734744227	0.49030711783041	33.7949089601887	3
10	62	6198	88.4335279034063	0.152199713122965	0.333814479325127	44.4171664400954	3
10	63	2062	48.7460857190609	0.469926986580821	0.495483135058094	25.6194259364057	3
10	64	1232	37.3577875198219	0.461424195751276	0.419042373442884	19.8029740134766	3
10	65	8134	77.0634671653646	0.844036252840323	0.310471164123384	50.8835200651346	3
10	66	3348	61.7923566181208	0.514425976293819	0.588329462609418	32.6450838403477	3
10	67	5107	71.137001486472	0.650888222557601	0.575626491050701	40.3188366491472	3
10	68	6486	91.1068190012999	0.46389426430944	0.427831215742541	45.4374066358113	3
10	69	8883	92.3475992676521	0.660054253597081	0.421322142501041	53.1746811835352	3
10	70	2707	51.7847869063433	0.702695317572771	0.307464396915029	29.3541285324487	3
10	71	3838	64.1435532495959	0.582773725402624	0.415022705278046	34.9524440228919	3
10	72	8348	99.6968633966759	0.479116802370499	0.514403425481355	51.5485298516096	3
10	73	5675	76.8810185003523	0.611468558168611	0.395527285804191	42.5018658895467	3
10	74	13209	122.41689494823	0.456298255981468	0.371598832583227	64.8425422589344	3
10	75	6439	80.0899408119532	0.653713859480018	0.277802121003705	45.272479025755	3
10	76	6029	81.172732456574	0.596644223986844	0.370804292856639	43.8074229303902	3
10	77	4787	70.0580502527067	0.600951018549269	0.327452006497188	39.0352331254958	3
10	78	6700	84.1544533883294	0.618055023283048	0.423494136460554	46.1809077155419	3
10	79	6555	86.4599411343633	0.486988443016831	0.435889412973428	45.6784555773808	3
10	80	1725	44.9617484273983	0.432794337461918	0.297613132209405	23.432553289538	3
10	81	6018	83.8915852299959	0.501422425058163	0.529922562245238	43.7674410384483	3
10	82	3324	64.3854197748146	0.219084239889874	0.447819199882121	32.5278659256171	3
10	83	1166	35.0952166276286	0.606554544177741	0.402463944411385	19.2652362375939	3
10	84	6427	86.4869170038586	0.415943801378572	0.340925400812262	45.2302734736727	3
10	85	6785	70.528159443314	0.837491369477682	0.440820086324875	46.4729230601758	3
10	86	2215	40.2282186747668	0.83980372605415	0.329485880130833	26.5528981073083	3
10	87	16832	117.154752191015	0.775999861469429	0.335296107511447	73.1969398557451	3
10	88	3572	64.1378747750847	0.470054279275628	0.271472992892567	33.7194738014771	3
10	89	4910	73.4154329216392	0.521337043636538	0.252941207032712	39.5335495644195	3
10	90	12852	120.151594496279	0.611887266471971	0.21671803642092	63.9602896900419	3
10	91	6058	81.8824806479797	0.526412078086244	0.288997598048792	43.9126552431233	3
10	92	9685	100.862636667683	0.57496857214662	0.387032334875096	55.5232496139231	3
10	93	2366	49.3774497609065	0.596292658520101	0.380301507754413	27.4430535966909	3
10	94	7252	87.4345514639134	0.612292210896339	0.41980572565485	48.0456376230439	3
10	95	5211	78.0638491763168	0.404119487180264	0.467046749615221	40.7272981782948	3
10	96	4335	70.6744698137879	0.43180112356244	0.329314667043287	37.1466466401307	3
10	97	7408	92.9829248778505	0.420938897769465	0.351065932582537	48.5596502957911	3
10	98	11103	113.677181440215	0.506203267198102	0.45703634061028	59.4490930654003	3
10	99	2667	52.9291415444213	0.57376971644527	0.319340503355449	29.1364456729398	3
10	100	2689	52.5283362075579	0.620597019981813	0.496623621557212	29.2563716811947	3
10	101	4743	74.4606530740035	0.398818930893712	0.437568037967876	38.855421631604	3
10	102	1288	38.0126790121271	0.480826042333237	0.352506258714666	20.2480402361493	3
10	103	1249	32.7108133075751	0.742944972909165	0.470053593895524	19.9391335780559	3
10	104	5744	78.9848868018039	0.568546629413093	0.319555276846117	42.7594666271657	3
10	105	4514	69.5634406429189	0.548231663647439	0.433394857721554	37.905815203391	3
10	106	5131	68.3019706670171	0.713833141452771	0.226851391501834	40.4134634250645	3
10	107	6632	73.231577479316	0.77796368628072	0.180947047093866	45.9459591821838	3
10	108	6119	81.4491877529101	0.526079885380228	0.372451481000964	44.1331869861969	3
10	109	6236	87.4329920681319	0.287955056011506	0.45084008587399	44.5531194221249	3
10	110	5746	79.4255889511144	0.526636439503983	0.186388756686106	42.766910176117	3
10	111	6173	85.1462500699004	0.441598016490489	0.308485438562271	44.3274962908186	3
10	112	20489	142.65067130415	0.722095913571303	0.331846306778846	80.7579795315589	3
10	113	1402	35.4176229181949	0.744001495032038	0.46549026172523	21.1251144477296	3
10	114	10015	101.775210442802	0.605110182431077	0.26104465750354	56.4612567175994	3
10	115	3167	55.2638486736118	0.699622135972242	0.313786787212516	31.7503922738612	3
10	116	5102	75.3590495682007	0.490347716860853	0.326892115136921	40.2990947703506	3
10	117	2780	49.8526827630938	0.748521748895778	0.401067207458524	29.7472937187728	3
10	118	2044	48.0731019709073	0.486236056392036	0.235550041934582	25.5073598665105	3
10	119	3760	67.2992415344469	0.334433484012379	0.529188829787237	34.595450164018	3
10	120	3497	54.3000478855427	0.783657084874285	0.350475334543309	33.3635980071802	3
10	121	4103	69.7822919716086	0.440875088670813	0.220939631031548	36.1389742938575	3
10	122	2900	58.8357175048294	0.414982624435814	0.297491203377903	30.3825388987325	3
10	123	6419	86.7080556319931	0.405496564608042	0.323127132142778	45.2021145458235	3
10	124	9243	104.547815905199	0.37993095889643	0.330865111380482	54.2414811560007	3
10	125	12250	121.841102739075	0.327635281634887	0.360730320699708	62.444344065347	3
10	126	4182	70.4537878401676	0.430461439041395	0.409766955562714	36.4852291211199	3
10	127	4681	74.6766698206669	0.372457331239921	0.3014057043454	38.6006292335543	3
10	128	7160	89.8958152212462	0.465061670819807	0.25468803443165	47.7399076777065	3
10	129	1395	39.4886273311186	0.483057542594277	0.338623729061518	21.0723110082019	3
10	130	10485	105.70905144499	0.571231476798454	0.248841396358258	57.7709196450692	3
10	131	3606	65.7215272109049	0.380724102708463	0.496655941910871	33.8795727478779	3
10	132	7907	87.0258227616456	0.683768103169401	0.310955095330154	50.1684788493256	3
10	133	6548	78.1457751351791	0.706975232909089	0.419033931532296	45.6540593455988	3
10	134	4940	78.2379938713532	0.238545506960099	0.29376549202677	39.6541402346328	3
10	135	5689	78.1331279344904	0.556158267838037	0.26853290094382	42.5542588056658	3
10	136	5348	81.3373954151018	0.308808721137107	0.473429414772641	41.2591962029184	3
10	137	2617	49.0907953228348	0.705966161438877	0.341215794686237	28.8620334027764	3
10	138	5916	78.1795188138371	0.630749331193947	0.30812411171365	43.3949454045434	3
10	139	3499	53.6709813814711	0.766679140934016	0.448020134032465	33.3731372777131	3
10	140	5248	74.9449069437617	0.546301691930812	0.33910780394475	40.8716317596023	3
10	141	5392	80.2649509984056	0.355840393403397	0.392814562768729	41.4285759627699	3
10	142	15358	123.156483608504	0.702319718162112	0.281226828535815	69.9185471245696	3
10	143	2065	47.2461764321922	0.578136268655565	0.422392152987106	25.6380559904515	3
10	144	4577	74.7454651168244	0.305691243436972	0.390007379399212	38.1694164097804	3
10	145	5508	66.170974673504	0.786822189899282	0.275741315044538	41.8718384251315	3
10	146	6350	86.7050786723916	0.37979335743386	0.420547967218387	44.958511733231	3
10	147	6192	75.3008651177839	0.705527224525191	0.338284175104151	44.3956621219915	3
10	148	5366	76.2825076105213	0.540395820940306	0.346039785649632	41.3285718270329	3
10	149	7284	93.3942955828847	0.371437305874675	0.356919064990083	48.1515234542245	3
10	150	959	31.6245548674357	0.62747813105052	0.363101444957545	17.4716679470008	3
10	151	8261	96.212575070927	0.484994319657016	0.487073203570257	51.2792157678361	3
10	152	4969	73.7141671963842	0.516968597196934	0.381720750284416	39.7703636448959	3
10	153	1996	39.0928524374366	0.809801147843917	0.429719132141836	25.2060812666873	3
10	154	2307	51.4988861544434	0.45062157508161	0.319261254566846	27.0987251992784	3
10	155	6768	74.4365398157575	0.799326786399299	0.343761307714577	46.4146669673703	3
10	156	3173	56.277327406212	0.649331962785842	0.321467966322993	31.7804541953253	3
10	157	7528	94.0459218613881	0.391877786215132	0.365714597475547	48.9513720256294	3
10	158	10419	99.9887438291517	0.661328538972157	0.412089079801229	57.5888071082299	3
10	159	5593	77.7032179799195	0.566950038422858	0.361147954622579	42.1936866536445	3
10	160	11034	112.201867536687	0.464567616338243	0.272007810737128	59.2640808935054	3
10	161	12944	99.8366157571983	0.809794456759915	0.284229475164603	64.1888087345683	3
10	162	3264	61.5260743496906	0.416270771504198	0.459482230392155	32.2329562482856	3
10	163	5234	78.187163953521	0.401736078236357	0.378265052677547	40.8170790758717	3
10	164	4245	69.3548211770948	0.465337874322153	0.394480901901394	36.7590188504834	3
10	165	2636	55.8488357758899	0.374535072896672	0.325204778421231	28.9666163018823	3
10	166	10886	110.87866061508	0.495438058189389	0.309797361899011	58.8652819665101	3
10	167	4711	70.2517278738266	0.62551874952453	0.389818769791935	38.7241252168701	3
10	168	3628	64.6091150063252	0.43612626145738	0.505532367301939	33.982764264768	3
10	169	4466	67.387939717584	0.64576347052336	0.307124921173128	37.7037392269893	3
10	170	14375	104.645635761985	0.815212219616104	0.274819165927242	67.6439547475751	3
10	171	3081	60.1963333364711	0.403208037891247	0.393698375163113	31.316333746661	3
10	172	6425	88.6414219084554	0.282035807750095	0.241637814658938	45.2232353854836	3
10	173	3206	62.1529497292786	0.331506699173998	0.423916572243367	31.9452890909635	3
10	174	4701	74.6058267175233	0.380822964192742	0.413349417622827	38.6830036960679	3
10	175	2837	59.3414726166291	0.236537536654589	0.529141159459909	30.0507095940082	3
10	176	5161	79.1473269860989	0.346728825857428	0.275524538433858	40.5314362266444	3
10	177	5736	80.1265751232378	0.490479402574327	0.336427379529217	42.7296794646323	3
10	178	12396	97.8501597656196	0.800456559246076	0.299214773034093	62.815359181766	3
10	179	6283	85.5095602136729	0.490523017433365	0.38240376526227	44.7207000715861	3
10	180	4976	74.6723842038272	0.478189329050525	0.416484841525033	39.7983667208912	3
10	181	2527	55.7218933359029	0.272687569055126	0.441586983032233	28.3614012768488	3
10	182	5724	81.2374255981139	0.427024438742886	0.356698968895735	42.684959745981	3
10	183	4661	62.6743948183975	0.76883225821114	0.314636979013875	38.5180786060604	3
10	184	3438	47.391206686139	0.86617607075025	0.42466030914984	33.080952052501	3
10	185	2765	55.5632146113443	0.491817800841011	0.377495663726611	29.6669316798718	3
10	186	2888	44.7380935686655	0.854936408438252	0.400416572446155	30.3196133105089	3
10	187	3772	65.0908937068233	0.491095855533622	0.258002034323804	34.6506116928007	3
10	188	11416	110.651206057657	0.567431214249773	0.432715719434234	60.2812214597063	3
10	189	7482	94.420571915531	0.437980636580268	0.239796259321692	48.8015836672041	3
10	190	8336	100.329541004209	0.322455341209738	0.466071673391049	51.5114667935993	3
10	191	849	29.9456964935654	0.561484130394522	0.280516093363141	16.4391329871754	3
10	192	4949	71.0895754423199	0.615993385722446	0.524369487136136	39.6902459897086	3
10	193	6605	91.7274264295402	0.174875229639221	0.365579956433748	45.8523368896716	3
10	194	5296	72.4109217166593	0.66620390729174	0.378305825729083	41.0581192607425	3
10	195	5186	79.0318387730203	0.331774701362972	0.432900194400937	40.6294852262386	3
10	196	3264	60.4928776374941	0.566550922423506	0.504365027260902	32.2329562482856	3
10	197	4918	69.8267376415855	0.679784421655675	0.518499825713123	39.5657430140252	3
10	198	7205	94.3738692924805	0.291696908574738	0.30397683014913	47.8896933583231	3
10	199	8922	99.9156535290758	0.534191171198713	0.350232914282055	53.2912826317005	3
10	200	5957	73.2931456977998	0.733343244279593	0.41191635291014	43.5450570328808	3
10	201	3364	62.5650391970181	0.413675760936866	0.397893209007742	32.7229958457699	3
10	202	10121	100.791394748101	0.646102671473274	0.333763502436843	56.7592667153668	3
10	203	11717	97.2331171137821	0.788510480438895	0.403984355541314	61.0707535274904	3
10	204	12207	106.501455721649	0.689437571080227	0.407279279369651	62.3346515242167	3
10	205	3703	60.055065897607	0.665838455439683	0.371634003317775	34.3322225982906	3
10	206	12678	109.755010235816	0.788062868113727	0.44744954299751	63.5258430643632	3
10	207	16051	117.926391126568	0.759657798304361	0.472586106276047	71.4786120677789	3
10	208	1280	40.4683004388951	0.392958386364201	0.508115433673467	20.1850601761613	3
10	209	15255	147.381977873308	0.538696031732547	0.465662981023282	69.6836947480092	3
10	210	9233	107.312331163614	0.306045534812533	0.424930981815447	54.2121312912058	3
10	211	2790	54.087581363235	0.569965047963715	0.511048935703315	29.800748018343	3
11	1	10042	81.3565689462152	0.860837900368103	0.504745856874812	56.5373140240817	3
11	2	5495	70.8418411356397	0.72617189156044	0.516254446190748	41.8223962080119	3
11	3	2344	50.9377463579258	0.563192440467798	0.566885624704015	27.3151674571987	3
11	4	10405	87.8986067734892	0.819103230124329	0.505626895424309	57.5501030906318	3
11	5	1277	31.6082899468769	0.808664003826927	0.536756303087753	20.1613919325204	3
11	6	2172	50.5799653365999	0.389444399273848	0.496502903416252	26.293898014391	3
11	7	7025	90.2024898483971	0.459624045477487	0.520769636806348	47.2877040089824	3
11	8	1115	37.3787366274765	0.191985743355999	0.616611238655134	18.8392017637406	3
11	9	4584	72.9882934935354	0.417071305926349	0.67495636998254	38.1985931451212	3
11	10	4359	71.9902167654306	0.403352000760809	0.525698357136037	37.2493327977179	3
11	11	4548	69.9037244143228	0.541333154374619	0.527728682464135	38.0483030155601	3
11	12	5741	77.7845831475532	0.660439912644113	0.590679065798012	42.7482988735358	3
11	13	3773	53.8664381703798	0.841054442064602	0.59100800576242	34.6552045235841	3
11	14	5479	82.8068518404232	0.214499738635464	0.518756260310136	41.7614638919781	3
11	15	2290	52.6446576904684	0.318912315895462	0.485255218236143	26.9986969937603	3
11	16	12857	108.260416876373	0.712521707818274	0.447943015422129	63.9727301798586	3
11	17	5875	74.361937680531	0.683444675705731	0.481101496487838	43.2443127050225	3
11	18	14484	129.07898862554	0.453085896120204	0.520749508779861	67.8999292450738	3
11	19	5887	71.5547697786878	0.745804088652414	0.606184009369435	43.2884545804534	3
11	20	5743	81.1055199233136	0.448026830157163	0.48674691969504	42.755744366734	3
11	21	4307	67.0328737899714	0.576551689748933	0.606801768124214	37.0264861929077	3
11	22	5455	81.6854169084286	0.3369308272306	0.562704423754159	41.6698983575984	3
11	23	4606	74.1665334029864	0.428568842559325	0.599104143337059	38.2901467189999	3
11	24	10909	105.305419780336	0.61693231819056	0.545754547954563	58.9274345986568	3
11	25	1956	46.2741914915696	0.56049896670097	0.599674905333604	24.9522371216589	3
11	26	8576	78.0224152741938	0.845412749653559	0.612605892487322	52.2477328112157	3
11	27	914	31.9951805110693	0.513339958449454	0.63552343660025	17.0568237363228	3
11	28	3563	62.2722261762265	0.556542867145107	0.388132547836821	33.6769672695278	3
11	29	5955	84.2098036410619	0.391331246691777	0.553929189816763	43.5377465221212	3
11	30	11814	97.3883405464647	0.819135033972292	0.539115662789185	61.3230217404141	3
11	31	2820	58.9485774441495	0.262897003339552	0.502929349485901	29.9605386973981	3
11	32	4850	75.8937235351719	0.386963829990412	0.442738124599224	39.2912579079798	3
11	33	8484	92.0684401834019	0.70205547306664	0.433166060967002	51.9667304569306	3
11	34	8014	97.0890320023707	0.391412098221289	0.535089311408387	50.5067859586897	3
11	35	3137	58.4674329713389	0.527847991941818	0.507463016657185	31.5996536841553	3
11	36	15583	120.044386112514	0.715949345411758	0.530576505436083	70.4288503129365	3
11	37	10744	102.169127141115	0.672518839674276	0.446876324874329	58.480094195877	3
11	38	2301	49.7584891809632	0.548300730927786	0.564526760780102	27.0634633428337	3
11	39	4462	61.5975492286966	0.787059180442987	0.529587972008171	37.6868506531399	3
11	40	3279	62.9315592148553	0.328131381794426	0.558791555950509	32.3069360478002	3
11	41	12771	103.137729459309	0.772373626814831	0.48220680901219	63.7584155735789	3
11	42	9532	107.559141281445	0.353741406712394	0.544730216224564	55.0829359702612	3
11	43	5389	79.8349759873014	0.375003711494404	0.597921425977599	41.4170493473937	3
11	44	13485	107.045981736524	0.765488030953833	0.467829929764245	65.5164774326918	3
11	45	871	25.8567566631627	0.800319311600407	0.552713978872656	16.6507630715857	3
11	46	2046	39.6151211459931	0.839981704974454	0.388620344516318	25.519835954254	3
11	47	6593	87.1716058135171	0.441719264025548	0.562224905783065	45.8106655661073	3
11	48	2473	53.4794418962719	0.568520730858113	0.493684907043921	28.0567344595289	3
11	49	1994	49.9432136474573	0.20233715515529	0.58470507215426	25.1934498044726	3
11	50	5429	80.4770779242848	0.359086222456719	0.674864122411888	41.5704747638489	3
11	51	5251	77.2751103133954	0.469446240977038	0.495143782136736	40.8833121499602	3
11	52	4125	59.8662030242056	0.748436782593411	0.481892996955198	36.2357320956558	3
11	53	3174	53.2329936545113	0.74431749630108	0.566329145599861	31.7854617513629	3
11	54	6885	74.7103730705797	0.814757854801411	0.562820151984238	46.8141385307409	3
11	55	9237	94.8000858115788	0.68285110938867	0.484099468903148	54.223873143475	3
11	56	2038	46.6667988359302	0.547200365843239	0.540730897633948	25.4698949358368	3
11	57	7174	91.2464924189335	0.440882660335141	0.546262887113613	47.7865579790229	3
11	58	6876	88.5159832496062	0.45807194533677	0.48242865413574	46.783531048861	3
11	59	8749	102.679254042254	0.331098448779874	0.574770541103529	52.7720872642156	3
11	60	4379	72.0715892030988	0.367830967999092	0.575578199999778	37.334688850971	3
11	61	7665	96.1989369216632	0.326457744974114	0.541716370627688	49.3947899843572	3
11	62	5767	83.6677190726081	0.34861200612355	0.580231277944214	42.844989364241	3
11	63	3469	60.7642226831556	0.559334435972334	0.649182575401264	33.2297606848375	3
11	64	7092	87.8225555987876	0.523535150719314	0.518982909511897	47.5126689717116	3
11	65	4232	70.1511230707091	0.418993961021585	0.53008011414513	36.7026897969318	3
11	66	3903	52.4656846117691	0.838974513472766	0.39768513240337	35.2471769901553	3
11	67	9537	97.4398137302524	0.628709776900586	0.507048849783239	55.0973809226429	3
11	68	9488	102.311078931155	0.5042480348714	0.484720059385012	54.955656670736	3
11	69	5299	78.9913021663253	0.409720544736867	0.467034043617516	41.0697466133881	3
11	70	4916	63.4998053640108	0.780450570355055	0.372997944413519	39.5576971078893	3
11	71	4086	66.6875802656996	0.520921070604118	0.522845543306938	36.0640291002956	3
11	72	5628	77.6807393650598	0.554480164940759	0.356404920034146	42.3255010536482	3
11	73	4964	76.1415889931482	0.402571384174801	0.551898068003499	39.7503493697393	3
11	74	14613	117.492744354962	0.699005640746212	0.432187110055054	68.201630235675	3
11	75	2642	56.6971155571128	0.305526702901341	0.466763434979303	28.9995641225446	3
11	76	2562	56.1843988056221	0.261053025378241	0.57674084615413	28.5571344571347	3
11	77	5857	83.5955840547092	0.567435057092973	0.43999982027804	43.178015278362	3
11	78	5604	80.5644650764143	0.46762370633905	0.345138383724546	42.2351583656787	3
11	79	1150	37.1786900983182	0.336776308651696	0.542344497607653	19.1325996433145	3
11	80	4899	69.2769603688414	0.643120635372789	0.470141352936985	39.4892407171167	3
11	81	2060	48.0900172882472	0.51020461935339	0.448787569099276	25.6069983703403	3
11	82	9050	94.0518444138045	0.649643526765845	0.424367813053483	53.6721945700314	3
11	83	2669	56.2349307161659	0.375929753376013	0.476990826806452	29.1473684270902	3
11	84	8533	101.385634928075	0.334885054280818	0.474858654578877	52.1165833378042	3
11	85	3013	59.1827365729106	0.416526646091477	0.520963385139672	30.9688179798933	3
11	86	4881	71.9540306918484	0.590469253785906	0.357028865957151	39.4166278930997	3
11	87	4741	72.6345488599955	0.491970839024023	0.491193084050466	38.8472286063929	3
11	88	8107	96.7363058928342	0.427644710744442	0.390358205414072	50.7989984870961	3
11	89	7606	93.554613310738	0.442461183193254	0.334119248591205	49.2043188583473	3
11	90	3500	62.2388496577291	0.512612678812173	0.330405331510596	33.3779058906227	3
11	91	3594	61.1671513473469	0.607573961927227	0.444101413040876	33.8231537699332	3
11	92	5200	71.1415845103244	0.676237076696627	0.395875966139126	40.6842894512822	3
11	93	4280	64.8175099409203	0.672623784702609	0.372425434870101	36.9102467191243	3
11	94	1905	45.4100120906797	0.749960246730264	0.393761066947973	24.6247910281513	3
11	95	19793	129.123699278786	0.769202834612668	0.436576944582173	79.3744768627534	3
11	96	4289	70.7320844979441	0.413071417578099	0.376103440312987	36.9490338417972	3
11	97	1392	39.1223658518651	0.509358818715621	0.50380850244734	21.049640414217	3
11	98	6760	89.8303781915356	0.356145918461561	0.411781942753608	46.387227019972	3
11	99	3824	65.736485566969	0.511007669010704	0.397381934295613	34.88863718701	3
11	100	7792	74.9329444135943	0.834509144454695	0.35441269661928	49.8023155399836	3
11	101	4975	73.8873343233341	0.523864136394258	0.360691976629561	39.7943674879292	3
11	102	2054	43.8807610094492	0.70496218149328	0.370589769990172	25.5696794313403	3
11	103	4782	76.7717723622627	0.29786569622577	0.490482150968845	39.0148417365864	3
11	104	4133	72.0805207947859	0.183434933434481	0.370658268088454	36.2708527553131	3
11	105	5284	70.7023691672481	0.679786540064008	0.371162469348654	41.0115768850108	3
11	106	4945	75.2995660393696	0.462820657656587	0.341265886473701	39.6742030440291	3
11	107	5927	81.84833033781	0.53301082260636	0.344867337292725	43.4352701777176	3
11	108	3012	58.4037368438622	0.462955001709676	0.526468289521338	30.9636783536061	3
11	109	6907	81.8602019234597	0.698344252046202	0.499390397232406	46.8888727084736	3
11	110	3015	57.7828505499466	0.519744805174266	0.298561419378388	30.9790946743789	3
11	111	4395	67.1916155044763	0.611135617057299	0.353052892858896	37.4028334458469	3
11	112	3938	64.6522698987506	0.590398045263535	0.360333980525904	35.4048631093494	3
11	113	4069	68.7910620149871	0.433632307411449	0.306857427086115	35.988927837348	3
11	114	11243	118.582624459299	0.236452255220362	0.402120490069953	59.8227218568694	3
11	115	8773	95.5267767883379	0.631274838473195	0.320762594236232	52.8444191139461	3
11	116	5783	84.5223818904439	0.253471982813467	0.497448386501602	42.9043828973318	3
11	117	3853	63.8721483873495	0.583507796948524	0.384328001420632	35.020679483216	3
11	118	7914	97.6369865428658	0.349662007071601	0.419457130661795	50.1906808009069	3
11	119	4808	72.9841842512546	0.524597856233823	0.466120063052809	39.1207608920336	3
11	120	5224	74.0953544258044	0.579221790572441	0.424419957208909	40.7780681914203	3
11	121	5165	76.4008319697935	0.470982949122602	0.412604158464454	40.5471399995028	3
11	122	8597	100.395590272034	0.394806951758002	0.388190105260938	52.3116630544475	3
11	123	3614	65.9659996438832	0.412779469493914	0.368362799638835	33.9171332613507	3
11	124	1093	31.1625796410873	0.722008824484759	0.421505710546016	18.6524182238894	3
11	125	6595	87.0486990227633	0.478594647031931	0.294626202973836	45.8176134186636	3
11	126	2357	51.9692638653666	0.4962055825081	0.442095519200675	27.3908087090395	3
11	127	7110	91.0549366030145	0.420003267467231	0.388286933290268	47.5729260269615	3
11	128	2094	41.2519781662464	0.772949288823851	0.425773341924755	25.8174534311356	3
11	129	9408	92.9224610020419	0.72102725049124	0.408645141669109	54.723481333127	3
11	130	2078	46.2920803978187	0.630501904585139	0.386471855989614	25.7186302802058	3
11	131	10601	100.3487608132	0.691014579228335	0.373971670994297	58.0896126982644	3
11	132	3014	56.3135023467562	0.646550648763154	0.408478932446037	30.9739567533427	3
11	133	3255	53.0490591205344	0.741177104509102	0.345977112870154	32.1884867542455	3
11	134	3151	51.7527885073742	0.7833847730066	0.3576490489083	31.6700876437866	3
11	135	3433	64.2884161265523	0.389997837097603	0.297320406914593	33.056887924742	3
11	136	7022	79.8839012676994	0.720816646250582	0.312509624570217	47.277605912129	3
11	137	4976	79.9373121927134	0.236454895338271	0.345204349297684	39.7983667208912	3
11	138	7912	94.9105708818647	0.485698909178991	0.26677906734849	50.184338388447	3
11	139	8316	81.5404703321064	0.786317828898051	0.389068401030126	51.4496356984615	3
11	140	4190	67.944061849276	0.505900782783706	0.425076223864068	36.5201098452631	3
11	141	2908	56.9841199806501	0.553961339016078	0.445678642648891	30.424416987388	3
11	142	3561	58.4465469528589	0.682801856443454	0.381309212373819	33.6675140855466	3
11	143	7183	82.3504250524737	0.702980707752033	0.435491294903506	47.816523425048	3
11	144	3460	61.1324629584588	0.568420738247322	0.348777553447467	33.186626918021	3
11	145	4699	70.2915318713596	0.671524122794922	0.292252958228923	38.6747741451406	3
11	146	4309	68.0605844939575	0.560804730732453	0.295433170364465	37.0350820110602	3
11	147	1081	31.4544187660082	0.729641751821082	0.392895555683424	18.5497435821813	3
11	148	3176	60.0363473066607	0.46052621822005	0.428950532100809	31.7954744974771	3
11	149	10898	106.727596894201	0.749130482014076	0.314415928123415	58.8977176096914	3
11	150	1196	34.0917891330181	0.685693573770604	0.306348114128436	19.5114997854038	3
11	151	1909	49.126795725711	0.262953934252409	0.208298139510403	24.650630270337	3
11	152	1481	41.0253823198866	0.455049300485129	0.421509777759115	21.7121381130048	3
11	153	787	24.6038826656003	0.848272198541943	0.394514934674101	15.8275039228124	3
11	154	1028	30.0599608552205	0.783068860201432	0.465571649321394	18.0892941541934	3
11	155	4404	63.9219729980219	0.775062600900521	0.341691328891963	37.4411102767187	3
11	156	7504	97.1155892514458	0.234215814904866	0.358417137654178	48.8732788538191	3
11	157	7393	87.8952487590617	0.594529033771251	0.352487190456253	48.5104626710235	3
11	158	13303	128.375012037344	0.43599674119287	0.337163218571056	65.0728546776839	3
11	159	2470	53.2548403985091	0.455561316134451	0.281052050442632	28.0397114620312	3
11	160	7106	91.0346212272501	0.413797819831041	0.450484932875654	47.5595421679185	3
11	161	10864	97.009065238661	0.748938860786114	0.255009301604528	58.8057701548131	3
11	162	4068	66.3498936654655	0.532107816648705	0.488209411299773	35.9845052348321	3
11	163	4842	68.8252036674042	0.648034471683471	0.445802675552238	39.2588393728332	3
11	164	5597	77.5810585371839	0.572927227388486	0.382749901049179	42.2087719907921	3
11	165	3734	63.6536464701776	0.535132844797823	0.325214055248167	34.4756307412972	3
11	166	7239	80.4343109752768	0.729605082826045	0.381313737193076	48.0025547870575	3
11	167	7915	92.9619171328303	0.56063681922391	0.328234803398552	50.1938517066055	3
11	168	3650	67.8288354407984	0.157301861859372	0.269482860326406	34.0856433791536	3
11	169	8747	90.0691854175877	0.779662239466628	0.352960933153848	52.7660551344292	3
11	170	6401	73.7016586115432	0.77139875581106	0.344064810447534	45.1386927309868	3
11	171	6314	84.7245103906417	0.480055203412724	0.30739391312387	44.8308891431394	3
11	172	1295	35.0591036164691	0.72459770166748	0.325796678428258	20.30298752913	3
11	173	8087	92.0937218767256	0.571807078236814	0.325950799410479	50.7362991315716	3
11	174	7115	95.5122793721947	0.24086685003582	0.263434619897985	47.5896505576335	3
11	175	6687	86.2573357253787	0.492210187977457	0.426185779306134	46.1360835887812	3
11	176	4125	69.7893011671185	0.381822864540128	0.293974771639844	36.2357320956558	3
11	177	11049	86.4860443763723	0.854986444824951	0.384256342235391	59.304350029696	3
11	178	5280	81.5440141573199	0.257857929082631	0.415175076120053	40.9960510177555	3
11	179	4918	75.5740895598539	0.433833621315581	0.238512562970515	39.5657430140252	3
11	180	12495	120.049273195752	0.545225413088212	0.346293541339985	63.0656961260753	3
11	181	4008	68.2804367787912	0.412356932414633	0.364838504808568	35.7181469819563	3
11	182	7318	82.2446705282318	0.707014360560134	0.366503384850361	48.2637726156273	3
11	183	6312	69.4569922204096	0.833507983681323	0.321316653628543	44.8237883449412	3
11	184	5967	84.2788927748472	0.359636106691662	0.384069319053843	43.5815911923679	3
11	185	1259	30.4748554981073	0.835483880638921	0.380747612405989	20.0187948364878	3
11	186	5896	78.9235107478069	0.58442613830228	0.410062697603765	43.3215314703858	3
11	187	6875	91.8888789096008	0.302958949729377	0.357807046541976	46.7801289813694	3
11	188	1737	44.6497908508489	0.444758395873167	0.360708255172397	23.5139165666046	3
11	189	1595	44.2336840703363	0.274586902970594	0.409039912405696	22.5322939014905	3
11	190	10804	95.7312209321927	0.763171879672232	0.383942284356848	58.6431582567794	3
11	191	5949	81.5054193365962	0.486305897090763	0.34714893178943	43.5158076209941	3
11	192	9009	99.2129477240938	0.535428489942489	0.387018882234198	53.5504786592031	3
11	193	8913	90.6081651334133	0.710004685778689	0.411072048408406	53.2643972607982	3
11	194	4363	55.770837852296	0.838890633974696	0.383210490126306	37.2664196485238	3
11	195	2405	47.0972891136575	0.714407773138865	0.435076445602764	27.6683081570236	3
11	196	13529	105.776899424578	0.787834440204375	0.33857412802058	65.6232767406543	3
11	197	12689	112.700242873326	0.658951104517943	0.362503822585287	63.5533960208746	3
11	198	2777	52.6268073006494	0.627743734099582	0.390416493651716	29.7312386881608	3
11	199	2967	60.8267912409174	0.279316736814045	0.274553582227468	30.7315055327152	3
11	200	4535	72.602113757512	0.422723494458027	0.350623803168342	37.9938854796859	3
11	201	7137	86.1767987608441	0.630876671728641	0.3881286482667	47.6631687752054	3
11	202	4964	77.6209833455974	0.317266823142731	0.509154910571425	39.7503493697393	3
11	203	6442	84.7097613062611	0.513680671218063	0.453873652124446	45.2830242673342	3
11	204	9944	99.5720150401468	0.661687374506941	0.451134487099051	56.2607634876351	3
11	205	12579	117.525421256314	0.546383860723871	0.306478748091964	63.2773265736306	3
11	206	8088	90.6807115575818	0.60783740458904	0.463528282197267	50.7394359394593	3
11	207	2903	52.2902867028897	0.68583627933595	0.379187014917749	30.3982499429086	3
11	208	7672	79.6200431227551	0.771291058326463	0.422324266206328	49.4173395358557	3
11	209	1023	32.9150593851172	0.560802737178038	0.385981282184402	18.0452490580213	3
11	210	7010	92.3211885874875	0.342987694836814	0.402539434437476	47.2371919375863	3
11	211	8589	100.227308635804	0.402785924011732	0.468035503294803	52.2873178928942	3
11	212	12760	120.22877258904	0.483459658785074	0.381800932939362	63.7309512537289	3
11	213	6972	92.3503822327384	0.291116772713756	0.386520106399625	47.1089856234815	3
11	214	13336	110.089884818849	0.824261838356697	0.481641949122141	65.1535159615123	3
11	215	4919	72.8484983125736	0.535430051829001	0.514161959631195	39.5697653535887	3
11	216	5474	80.5994095155072	0.381529570060374	0.454010520372078	41.7424043027	3
11	217	4135	69.8974210505371	0.413221257259395	0.512308279768343	36.2796276079286	3
11	218	1477	41.0084601739542	0.451651713463665	0.362552762777259	21.6827973724208	3
12	1	5322	72.8697279717354	0.636741505981459	0.648084527594108	41.158780524575	3
12	2	4103	62.8797546912073	0.669538875944309	0.628360812677166	36.1389742938575	3
12	3	5701	68.6029856215516	0.825405237400297	0.537398212104407	42.5991157318293	3
12	4	6553	84.9985120538022	0.527216946037361	0.562439938794278	45.6714865552062	3
12	5	5311	72.4146955840877	0.658238882863947	0.573912973414005	41.116223142722	3
12	6	7792	92.5237152254698	0.520773085031173	0.463436742697522	49.8023155399836	3
12	7	5264	77.2423396403761	0.472095920047337	0.62696344710972	40.9338886605154	3
12	8	9309	84.6763794980779	0.801898686787602	0.586241252531949	54.4347933814845	3
12	9	7898	79.1299663669009	0.803839183823229	0.617583936177252	50.1399190374255	3
12	10	2088	46.530123670534	0.611165901734761	0.441918211314764	25.7804391419494	3
12	11	2133	50.9569916804484	0.302321716566341	0.701207536650576	26.0567647114914	3
12	12	6844	89.362724502201	0.418515047377528	0.507846354536889	46.6745418942903	3
12	13	8706	101.153980175069	0.404283164492345	0.621777877119028	52.6422441496948	3
12	14	10610	106.17774703936	0.590418211087735	0.49091584515713	58.1142658252689	3
12	15	4264	68.9874851109063	0.521005358006573	0.466117442489394	36.8411910052822	3
12	16	3727	67.5288932867606	0.353773175412844	0.478117438608452	34.4433004488099	3
12	17	4911	76.7985741173499	0.339371820083167	0.585735552290225	39.537575179171	3
12	18	4559	73.4701785246177	0.372606745502363	0.673754913061778	38.0942879066127	3
12	19	3787	67.7017182230855	0.320630355010167	0.466398204383419	34.7194403609565	3
12	20	4585	71.6988474948361	0.478023944270499	0.662429878078732	38.2027594311285	3
12	21	6771	76.4472272431468	0.748197772963137	0.392304355751409	46.4249527662705	3
12	22	8020	86.4674314458393	0.697493944697232	0.475172990946061	50.5256893787111	3
12	23	2680	53.2334206538212	0.560719667759865	0.683740083366952	29.2073705590311	3
12	24	3669	66.4673755660722	0.334769890527707	0.617700284094393	34.1742442843778	3
12	25	5479	82.9699945927322	0.20019332688844	0.525559507308004	41.7614638919781	3
12	26	7508	98.1961881508441	0.109734081265243	0.446836587519858	48.886303045617	3
12	27	3134	52.8355190541624	0.724524821805184	0.395053237666511	31.584540257854	3
12	28	17141	141.072052503329	0.417010919023266	0.56727626348711	73.8657549821049	3
12	29	3301	62.3987112952855	0.406824491761257	0.474821307220581	32.415134340192	3
12	30	8505	99.7420123843671	0.398906138706661	0.599893544337993	52.03100596753	3
12	31	6726	72.7592507018346	0.791167304378395	0.484238252525498	46.27042570014	3
12	32	2341	48.1162278371301	0.664126024708413	0.407707686327935	27.2976820180076	3
12	33	4461	63.0556038719109	0.748534790456766	0.452273053147298	37.6826273270043	3
12	34	1304	34.2061230759129	0.743690388872113	0.605665865251754	20.3734162963324	3
12	35	2657	49.7151048359162	0.765157367776804	0.60250163599806	29.0817703654769	3
12	36	9323	90.1845172971792	0.740872102069569	0.490645531297683	54.4757108158442	3
12	37	2801	56.5080342387798	0.503898012479405	0.476393566004416	29.8594372217696	3
12	38	1872	45.1216199318415	0.673967607343522	0.525488228613225	24.4105736707693	3
12	39	1565	43.7548850930427	0.470771100904064	0.614097803874163	22.3193855622782	3
12	40	1274	38.0979290324188	0.450671949925223	0.590028215028215	20.1376958711306	3
12	41	3944	68.865350952333	0.346791526277033	0.665207613800411	35.4318245523551	3
12	42	4547	72.0142975038503	0.450301843963816	0.550798269129039	38.0441198147322	3
12	43	15175	123.223836369037	0.647285732937533	0.583023138459701	69.5007375704677	3
12	44	8601	97.0669984679698	0.518116572170471	0.521118694557832	52.3238313874929	3
12	45	3577	61.5104552828497	0.569093297747008	0.505660538928642	33.7430654043082	3
12	46	9902	110.243211983762	0.276138624547389	0.5670846821372	56.1418248099569	3
12	47	9038	94.1135290519615	0.660688977137541	0.526059889276308	53.6365989910723	3
12	48	5031	76.8098949157297	0.393177416577143	0.588938222659154	40.0177090472537	3
12	49	4805	74.4934980899088	0.477351353396585	0.60171321165077	39.1085540913125	3
12	50	8137	100.258727623762	0.247757823995615	0.516211676835985	50.892902686696	3
12	51	6780	88.0094830491113	0.448401916835888	0.548228427542588	46.4557964986728	3
12	52	2054	42.5174030585728	0.725883686567936	0.594339105415057	25.5696794313403	3
12	53	6702	81.6758119149681	0.638299290274198	0.585870561698678	46.1877998740335	3
12	54	5300	61.2588020540083	0.840790377465035	0.542069097399285	41.0736216661508	3
12	55	11188	98.7500714547964	0.759726462003534	0.601247072957845	59.6762180992081	3
12	56	7346	91.5878874469802	0.45373341792481	0.495144749977311	48.3560174529099	3
12	57	5796	77.2073107232159	0.600611674971738	0.529727709075536	42.9525796701578	3
12	58	6457	88.3102903091894	0.328739503608579	0.489141611799195	45.3357136823579	3
12	59	10558	109.162792014596	0.490445888671226	0.397837598917347	57.9716808306302	3
12	60	1288	37.6226366798925	0.579308602186042	0.481532580717362	20.2480402361493	3
12	61	1870	43.5433836129133	0.62367610057105	0.443822565881389	24.3975303496827	3
12	62	1345	40.6147710220822	0.321193420392152	0.464444556080243	20.6912251188082	3
12	63	12607	120.877859994401	0.454600297148222	0.348229069078598	63.3477129430814	3
12	64	10121	110.673645795379	0.326280964286473	0.508678993191393	56.7592667153668	3
12	65	20214	132.366401935095	0.75201334648863	0.517566431079339	80.2141885162416	3
12	66	8656	87.4357645677702	0.747227834063492	0.511698389702086	52.4908599168169	3
12	67	1645	42.2890713316851	0.522438183171564	0.473489142638081	22.8827394070801	3
12	68	6809	86.6866322214506	0.500588375593306	0.494214070142989	46.5550428527934	3
12	69	5877	83.9223495924716	0.35017205772011	0.416678546846998	43.2516728127611	3
12	70	3224	61.1475114631564	0.420835119361258	0.544794251447476	32.0348415487972	3
12	71	5843	79.3654097726981	0.594284479112578	0.516886302698385	43.1263801515023	3
12	72	4984	77.3240511369054	0.346758584615475	0.536818720807487	39.8303461288	3
12	73	5058	78.8322629640849	0.286289656625055	0.496966272322145	40.1249474057925	3
12	74	12004	120.728094722489	0.306350395245428	0.47232679197025	61.8141721108535	3
12	75	7210	82.7986896481284	0.71448250205877	0.437443927977908	47.906307302746	3
12	76	5238	79.688998665842	0.343721139885159	0.360691877444453	40.8326729939481	3
12	77	1606	41.169792144037	0.596883651657076	0.391667508105864	22.6098579653028	3
12	78	3706	65.0937032089635	0.490541448745338	0.422714808710494	34.3461269752083	3
12	79	14103	123.90639346352	0.558550357931773	0.355153334572606	67.0009277909642	3
12	80	5394	68.8959637297434	0.764118896851261	0.447015703133613	41.4362585916654	3
12	81	3571	63.2931244389921	0.513624609779412	0.351710223244807	33.7147534999489	3
12	82	5393	81.2040539828381	0.327190301194251	0.43790624483189	41.4324174552872	3
12	83	6819	73.4924684174298	0.814307251589301	0.369617087390956	46.589216712532	3
12	84	6619	87.4254330071988	0.475191675750431	0.339886948438089	45.9009056190671	3
12	85	4250	65.8889464979885	0.618657221555242	0.423647588765239	36.7806609005481	3
12	86	2148	46.0905316167829	0.678438142621461	0.556131201033434	26.1482243282939	3
12	87	1151	37.2290516558834	0.33222526918639	0.549976127300192	19.1409163573101	3
12	88	5970	81.858197901727	0.487467701620022	0.387967615857062	43.5925454695781	3
12	89	7382	86.5495109619123	0.622753858040848	0.361045005992171	48.4743600247465	3
12	90	1882	40.2760317237551	0.749827596582579	0.504620587643965	24.4756860128147	3
12	91	4510	64.9854981683978	0.733158746005598	0.365138530992191	37.8890167025867	3
12	92	2287	51.8147573615955	0.393151648673075	0.56297836971208	26.9810064619971	3
12	93	14874	125.877007908955	0.581704307730408	0.476664189401183	68.8080027838165	3
12	94	4298	66.2045441549872	0.627149073111893	0.480536725650735	36.987780290495	3
12	95	5266	78.1282934807778	0.470696007633965	0.357204812104165	40.9416641166898	3
12	96	2751	56.3098503245628	0.452861373739941	0.471331473239869	29.5917302111858	3
12	97	4303	65.8186640890549	0.65722045615628	0.48615673540145	37.0092885671807	3
12	98	1846	45.6237464820972	0.469848680899706	0.524579563311955	24.2404630709745	3
12	99	3205	61.628682609944	0.374332023669744	0.472434681171032	31.9403065924397	3
12	100	2518	55.7335390520102	0.262976947099013	0.456598973874589	28.3108511601256	3
12	101	7526	95.4364752232822	0.324177773587552	0.435355332744383	48.9448690203499	3
12	102	5830	77.2429625088316	0.607081190738087	0.467469441997744	43.0783778298522	3
12	103	2238	46.1889393860022	0.758132168482757	0.398027719408415	26.6904013697682	3
12	104	6805	88.2469099450905	0.504379126816256	0.372691979268025	46.5413662829176	3
12	105	5197	67.7866555895241	0.734133256546314	0.509502190279559	40.6725519053963	3
12	106	8574	98.0330736996991	0.511857649005206	0.390079109900662	52.2416401363876	3
12	107	9417	109.128749107052	0.142062560566489	0.459753637039397	54.7496502106886	3
12	108	5762	81.9788236542614	0.4097334903716	0.499499282343787	42.826411992963	3
12	109	4664	73.3403599883003	0.476982363208609	0.386577078794059	38.5304724751877	3
12	110	3761	57.5467585430331	0.728591202992092	0.357773953160819	34.6000503169755	3
12	111	12406	125.387413188052	0.289419317844313	0.34422406042993	62.8406910209946	3
12	112	19638	150.781791151454	0.479662572913457	0.367839539814786	79.0630732066322	3
12	113	2707	53.3869763166684	0.573396297327652	0.374708380341922	29.3541285324487	3
12	114	3946	68.3364804080871	0.384642979358425	0.382048990196481	35.4408071420677	3
12	115	1388	35.600598082728	0.724066575694449	0.375837292624036	21.0193749198948	3
12	116	1836	46.8703842001555	0.372388541918689	0.401622210445737	24.1747171862142	3
12	117	5557	80.0161870451955	0.480024285202797	0.407562412151217	42.0576751321721	3
12	118	5231	68.5513070294366	0.721860086944148	0.406712581440169	40.8053797265435	3
12	119	7219	86.5875726381284	0.588410498385081	0.316072201859708	47.9361978922065	3
12	120	1473	37.0084567997203	0.690264337198583	0.422973890387332	21.6534168746811	3
12	121	5903	83.4722332967079	0.390772686261011	0.436609572472692	43.3472404905193	3
12	122	1593	42.659085553227	0.445475299700525	0.469784756507922	22.5181626402062	3
12	123	12253	104.54398564147	0.726160302919913	0.446920702633582	62.4519898434789	3
12	124	7812	81.3094324640885	0.756183180360676	0.470317667898313	49.8661892555244	3
12	125	2964	55.1176214055939	0.636857250791697	0.367883065251488	30.7159649473813	3
12	126	4508	76.1505175042686	0.249569896151192	0.356123648049113	37.8806146586421	3
12	127	3190	62.3917154073911	0.407804894626185	0.363568584258239	31.8654756268644	3
12	128	9816	96.9196551981362	0.673159985936962	0.318217591062944	55.8974940652986	3
12	129	5139	70.9217231250124	0.649583520773097	0.348444328742052	40.4449564853085	3
12	130	6547	85.2170334391232	0.515338026053262	0.411565643847603	45.6505731053322	3
12	131	2222	42.5588115503221	0.781244366957704	0.42056097501642	26.594822185914	3
12	132	4120	72.0054125211901	0.222250224334914	0.4178354325199	36.2137643870009	3
12	133	6998	95.9490742224541	0.356717521004352	0.393030891709086	47.196743357081	3
12	134	1189	38.0028843776846	0.309542864200749	0.419854673849628	19.454317121722	3
12	135	4784	67.1828156885754	0.684081752072566	0.463446096598272	39.0229995708077	3
12	136	5349	79.4858339498183	0.407930053814839	0.433557505907478	41.2630534642929	3
12	137	4321	73.6064674339347	0.254610531470101	0.422300164084474	37.0866150814571	3
12	138	12815	123.319851851975	0.389665016874847	0.364638145754024	63.8681547521555	3
12	139	8118	86.4882781886923	0.710612592453072	0.401694377304132	50.8334501685653	3
12	140	4511	74.2543999351435	0.311020534036942	0.48571060530715	37.8932170259412	3
12	141	6774	75.4852977803272	0.768479121466551	0.391710355173596	46.435236286779	3
12	142	4131	67.9091158552198	0.489197521821268	0.402718622762196	36.2620757793213	3
12	143	10209	93.5403238790824	0.764425619639528	0.393163733819036	57.0054877011882	3
12	144	11248	112.09901784628	0.493420838594309	0.393487771199369	59.8360225933783	3
12	145	1872	44.3630197908164	0.589122175462028	0.404659467159468	24.4105736707693	3
12	146	9384	106.177344978281	0.337473691933977	0.347082056481035	54.6536364018781	3
12	147	11255	101.610740166783	0.697544850333981	0.405287539872166	59.8546386589925	3
12	148	18637	151.419594985497	0.287702835399382	0.384316991241394	77.0216940141367	3
12	149	1640	40.5295835347438	0.621269894151282	0.501917161063503	22.8479367414525	3
12	150	6609	87.20859047872	0.432495299063134	0.442051106939889	45.8662189175069	3
12	151	3951	67.459360806827	0.445797488977588	0.431282079345866	35.4632536622369	3
12	152	6327	70.0834767762118	0.811796093226318	0.417682974581977	44.8770169450337	3
12	153	8701	105.004274747639	0.120953738635247	0.378649911835751	52.6271253222629	3
12	154	3203	58.3696348863393	0.565364861286415	0.448710808841937	31.9303392629437	3
12	155	5310	70.2571168148534	0.737579799357394	0.460244990753467	41.1123521053701	3
12	156	967	30.4044236068155	0.690601769195095	0.483188462505938	17.5443911247933	3
12	157	4441	61.8443436604017	0.787647163871263	0.512747717318761	37.5980611806276	3
12	158	4168	71.5721220697341	0.412516873521229	0.401784942331965	36.4241074786197	3
12	159	6446	79.2232860995503	0.720502233551884	0.450208663519243	45.2970807706271	3
12	160	7516	80.5041200623706	0.766191563227451	0.399512271718231	48.9123410251173	3
12	161	9479	96.4734494665565	0.646168472569874	0.358930694593737	54.9295859363254	3
12	162	4631	68.9904038667303	0.600292116681798	0.361050480409151	38.3939198691295	3
12	163	4842	77.5473510026481	0.232408424054404	0.419455235905049	39.2588393728332	3
12	164	3231	47.4814299707332	0.856908306895999	0.451738646724719	32.0695999703742	3
12	165	6054	85.2258620158497	0.359382187124663	0.425190924323727	43.8981554391146	3
12	166	1252	29.6568012851851	0.844986276376776	0.438431842385516	19.9630653333126	3
12	167	6296	89.2949944108623	0.32202605488499	0.396720139771281	44.7669414123094	3
12	168	1347	35.3335532142874	0.736992537825363	0.375517499682311	20.7066032146648	3
12	169	1153	38.6817524386469	0.169094309068292	0.365782955548784	19.1575389538926	3
12	170	2976	60.3256254705063	0.286365204350929	0.33070721931609	30.7780802078843	3
12	171	7661	92.5807215168996	0.481901620315207	0.424318620931334	49.3818999032441	3
12	172	1081	31.7126220669132	0.752412039404568	0.380711886724838	18.5497435821813	3
12	173	5285	74.7864820318615	0.576591677911333	0.401467266699053	41.0154574335254	3
12	174	7835	91.5141798679233	0.559601512960802	0.453826097955006	49.9395430320503	3
12	175	5292	73.0998093365982	0.644461933732292	0.424035004392147	41.0426109998453	3
12	176	4219	67.2443928261536	0.563627060231857	0.500582414602323	36.6462741599936	3
12	177	8311	96.4562061269706	0.545007305691645	0.279328600649741	51.4341663106683	3
12	178	4087	66.9608591970344	0.515387862331303	0.503329056974766	36.0684419518386	3
12	179	1895	44.4332967595332	0.617633384865192	0.45562528227436	24.560073988453	3
12	180	3073	61.5502154905589	0.366344713094022	0.361894354491165	31.2756499571598	3
12	181	6110	86.5112940575454	0.365796562609735	0.409464620102914	44.1007188669636	3
12	182	4874	75.8164840614604	0.410439199181484	0.417979017178855	39.3883534215356	3
12	183	4589	73.1133099207027	0.40844645310431	0.349477991829267	38.2194200335041	3
12	184	9356	106.567052257579	0.314308947491006	0.429561027466114	54.5720376670649	3
12	185	9281	94.8745286862987	0.747800528670046	0.311511409049392	54.3528661035622	3
12	186	2257	44.9648624608536	0.726402237758349	0.327764073333411	26.8034589767219	3
12	187	5021	76.6642413101289	0.416934927162916	0.362515273688345	39.9779181365015	3
12	188	1926	49.0679623735733	0.204409784675662	0.5054411888524	24.7601462190751	3
12	189	2468	55.1850575760329	0.262770042738928	0.517582716427934	28.0283570531987	3
12	190	1027	35.8714282576648	0.373924816857043	0.325890155004079	18.0804937186669	3
12	191	2681	55.2563397943469	0.451935791042589	0.527925071658751	29.2128191871093	3
12	192	2440	48.0194412832039	0.68409180998774	0.339698715108551	27.8689095999189	3
12	193	6660	80.515136048304	0.74986381525026	0.472199226253283	46.0428478917632	3
12	194	6750	84.326760682863	0.618546097371869	0.269382048715383	46.3529042427827	3
12	195	8533	111.459641348275	0.485851510179702	0.492516599571562	52.1165833378042	3
12	196	5133	73.8905858368399	0.614663656863119	0.475254184634663	40.4213389904565	3
12	197	1370	40.7457091761813	0.503132522421073	0.471840270927862	20.8826373830461	3
12	198	1828	44.251044520747	0.60375957692452	0.492394336349479	24.121991458915	3
12	199	5900	79.2376865544961	0.600059351241327	0.481649106733851	43.3362242065961	3
12	200	2720	48.980702482382	0.726513918221709	0.41876324854266	29.4245287204385	3
12	201	7005	79.0898957608625	0.756795360472976	0.480841548186303	47.2203425730633	3
12	202	4319	65.2415126685549	0.63569178181381	0.484253528824031	37.0780312102435	3
12	203	3032	56.4533233226556	0.567010027228382	0.502810115524496	31.0663093223069	3
13	1	11837	93.1462383047544	0.833066255007047	0.606361700454157	61.382685854869	3
13	2	3351	50.1203662696441	0.819692846618633	0.611230135454501	32.6597064990162	3
13	3	5437	68.336746756529	0.757030941185664	0.514079561286125	41.6010919469822	3
13	4	10567	103.595647493218	0.655409412991771	0.517010558787997	57.9963840881836	3
13	5	4173	68.356672739392	0.547034756846005	0.475022517497525	36.4459484036972	3
13	6	12196	99.2601259846658	0.789523435145689	0.532569186053103	62.3065596217406	3
13	7	8487	103.172248064654	0.297786984388076	0.534521086340313	51.9759175392011	3
13	8	8080	87.8030615022933	0.707491543823526	0.470195459201091	50.7143360438153	3
13	9	3635	62.0718951500923	0.587391110207865	0.46987620357634	34.0155322797995	3
13	10	1043	29.711539830215	0.797080223666061	0.633021456673388	18.2207906329471	3
13	11	3373	58.8857648607107	0.605858288453809	0.555734347471961	32.7667399369838	3
13	12	5991	77.1335506255975	0.64212000200854	0.545053979436591	43.6691484703685	3
13	13	6604	86.9108204082645	0.463390263059539	0.45048142191775	45.848865725967	3
13	14	4136	63.4478047033891	0.651510764949928	0.549243535872292	36.2840142384516	3
13	15	3112	60.9983016747572	0.357125208702108	0.46077770883196	31.473486711897	3
13	16	5602	78.7411212769047	0.540329133999287	0.689070816251997	42.2276210838545	3
13	17	1616	43.6321474517174	0.431080297980501	0.546055252076931	22.6801405655478	3
13	18	6955	94.478122117179	0.137952133511277	0.499274316831536	47.0515170680847	3
13	19	4863	56.5615747982121	0.875196110622152	0.53769372767861	39.343881055531	3
13	20	2583	54.9043170595057	0.438995276400734	0.550607197369172	28.6739330405288	3
13	21	1699	42.1871593210065	0.571240148451477	0.582205895286614	23.2552896482985	3
13	22	5210	73.0427457876767	0.734217756971271	0.400266507820939	40.7233901709761	3
13	23	4178	67.4764694282311	0.562282325157563	0.51127196095586	36.4677762480231	3
13	24	1144	31.1643421013622	0.755719633804448	0.507455188489672	19.0826232419512	3
13	25	5738	79.1373933640086	0.586660348523441	0.378226223242505	42.7371282016304	3
13	26	7508	87.6170971853518	0.636016612957317	0.503529721553729	48.886303045617	3
13	27	3285	58.7836008240404	0.568672940024662	0.642055319372276	32.3364805771091	3
13	28	7342	92.5336288129032	0.406579508881612	0.587466536413079	48.3428503954969	3
13	29	3525	60.2548119510872	0.602600609101742	0.42559647835657	33.4969005849476	3
13	30	1470	31.8673533391846	0.8458107458252	0.412846977871612	21.6313553132986	3
13	31	5521	76.4294259546979	0.559280555237654	0.541679314300469	41.9212223297545	3
13	32	10678	92.0409367068217	0.78924346225789	0.504587367301558	58.3001969522446	3
13	33	11814	92.7045087861015	0.842630496911672	0.528003790554383	61.3230217404141	3
13	34	1732	42.9747993414422	0.563197548759934	0.601728119773822	23.4800494648185	3
13	35	2909	56.8416380104736	0.491797040235173	0.591063010948968	30.4296476960981	3
13	36	4487	66.9285970100244	0.639538162920686	0.303277155716769	37.7922804195072	3
13	37	11410	102.191279775185	0.709309220622726	0.592144821541919	60.2653781317022	3
13	38	7061	87.0813188983364	0.563408493686941	0.459856391022732	47.4087134010589	3
13	39	1616	38.9438790657152	0.6783886736243	0.504934846932968	22.6801405655478	3
13	40	6745	69.4587523939254	0.839397776354734	0.585240663582217	46.335733320081	3
13	41	3844	64.7818287776338	0.543748817897808	0.500348655016928	34.9797541799609	3
13	42	4145	67.6367396134071	0.595681260783115	0.516371753809456	36.323470074207	3
13	43	7158	92.2797291608935	0.460185847043814	0.425780655355472	47.7332396271568	3
13	44	1496	40.4780856433777	0.516041797285792	0.607131661442002	21.8218145380019	3
13	45	6584	87.7092316869299	0.449387078505914	0.490231281686017	45.7793871806305	3
13	46	13049	119.275722714825	0.552111250030204	0.443218531741092	64.4486284168429	3
13	47	3960	58.4822980665239	0.764584327912221	0.503117380703585	35.5036216362192	3
13	48	3075	46.9115597527699	0.844826470708724	0.559961872722177	31.2858258643616	3
13	49	2740	50.9285730055616	0.697179902716561	0.512725060827234	29.5325090052231	3
13	50	1537	43.147040570471	0.356237848407313	0.50189875784294	22.1188221898112	3
13	51	4210	70.6651680429702	0.394175345867735	0.583115188249091	36.607166249708	3
13	52	6179	71.2293621676453	0.769550579893426	0.642059404025135	44.3490336617343	3
13	53	2146	50.7908956934059	0.444760866700121	0.448109822069393	26.1360482045472	3
13	54	7990	92.9780310654929	0.554234273654073	0.485602693021453	50.4311014217267	3
13	55	6009	82.6415169052049	0.486041507748715	0.585768856294097	43.7347013946408	3
13	56	1449	30.6837701478633	0.865439668584255	0.391393192292744	21.4762898350789	3
13	57	6032	77.212457547186	0.658884681909846	0.494886277020645	43.8183207512637	3
13	58	3774	60.5547405095551	0.651456869611349	0.67383001662921	34.6597967457633	3
13	59	4706	57.084232285656	0.853082838493768	0.592279848176212	38.7035699177856	3
13	60	753	29.1042911089787	0.481595017348831	0.554801483720291	15.4818391768031	3
13	61	4243	67.8750659959319	0.538687987261121	0.493922918342842	36.7503584618956	3
13	62	5435	78.9942163760599	0.497064632723973	0.410059956222439	41.593439764089	3
13	63	4974	72.1309598917583	0.598089728659513	0.526724253474393	39.7903678530141	3
13	64	2832	48.3532822010665	0.772681071969112	0.429247029027865	30.0242168536083	3
13	65	5570	78.1590152237575	0.529085662178041	0.526113209104612	42.1068410836495	3
13	66	2693	56.9496160290814	0.33119278609175	0.532921025562219	29.278123633405	3
13	67	15713	117.832449060172	0.770923353314136	0.538132931879382	70.7220138401467	3
13	68	4576	73.0485818387966	0.409369933928182	0.636755485893418	38.1652464839024	3
13	69	4534	61.760012749429	0.769673095391782	0.47521003503543	37.989696286721	3
13	70	2895	52.7742218622435	0.6901507379383	0.522691124213362	30.3563357555235	3
13	71	2799	52.1719321009961	0.669208713675286	0.437057569821731	29.8487750406684	3
13	72	1793	39.7386737695033	0.757812271911013	0.585801744972462	23.8899482194403	3
13	73	8881	100.380805870794	0.49391524281317	0.471151767883646	53.168694729119	3
13	74	3481	66.8082247081746	0.259392246013861	0.587640623813321	33.2871854293176	3
13	75	3641	60.9496970876669	0.600802075701906	0.616592006111739	34.0435940463868	3
13	76	11262	104.463533683341	0.672632018307639	0.439420531254522	59.8732489364144	3
13	77	6384	82.6940211194747	0.549327690533566	0.486636130556281	45.0787124194704	3
13	78	8820	88.7028135841284	0.753233684682828	0.515186749029112	52.9857829624234	3
13	79	4581	63.9799549657709	0.730598118652935	0.458386589285575	38.1860915597282	3
13	80	5743	77.2181477087366	0.667315828829002	0.543734401300135	42.755744366734	3
13	81	898	24.9396780653502	0.858562359856713	0.580626167985049	16.9068707274009	3
13	82	4489	53.6980545257889	0.882127296810595	0.358022035985799	37.8007020976997	3
13	83	1069	27.3954870643728	0.846983793186058	0.563078610367407	18.4464974542722	3
13	84	2614	55.4653821329472	0.390178861084287	0.513706039099801	28.8454856517346	3
13	85	709	28.7437702251552	0.41032011906379	0.555326427054456	15.02270645737	3
13	86	5245	83.9035021695844	0.151495174938302	0.560132802997931	40.8599480302408	3
13	87	11877	89.6061088719109	0.849343187576761	0.54394168580441	61.4863116327926	3
13	88	13385	119.933023634244	0.541402501737598	0.424582157931117	65.2731018611038	3
13	89	4432	58.0641272090351	0.816252830978371	0.364102244906431	37.5599442966381	3
13	90	1657	41.9832086296475	0.640291409636303	0.472662823687736	22.9660506271005	3
13	91	4876	73.5859027596283	0.521489028420467	0.637815054736783	39.3964339126292	3
13	92	4411	75.6927857694318	0.200135826164562	0.642129264091607	37.4708541129863	3
13	93	11996	113.124754209821	0.559995717902832	0.396051749050452	61.7935708197928	3
13	94	1915	41.7029102953132	0.748228944539112	0.48499984994448	24.6893384286003	3
13	95	1360	39.2493553264944	0.463319281266541	0.601886409736307	20.8062837914404	3
13	96	1894	44.7905831304591	0.687713918496815	0.613777324642846	24.5535929027118	3
13	97	4274	67.9776712024238	0.680064734042338	0.334213286431188	36.8843659773287	3
13	98	5406	71.1418602789964	0.683316446115395	0.48628599129958	41.4823244853705	3
13	99	2867	57.3361026791954	0.448929431487754	0.422241198898283	30.2091781366016	3
13	100	896	32.2420049386825	0.419746740286259	0.605282738095239	16.888032982579	3
13	101	2297	48.6075321301447	0.594756553229495	0.419595774598551	27.039929891998	3
13	102	5993	76.0642423973433	0.690702065673001	0.417073942588195	43.6764369872298	3
13	103	4902	69.2680386178911	0.669116338253353	0.319670132294114	39.5013298772705	3
13	104	4310	62.1727268919046	0.731217464831779	0.406314638504422	37.0393791720668	3
13	105	2036	46.4094922284892	0.572700447766274	0.471582774428107	25.4573943731521	3
13	106	2973	55.5126494306338	0.639685594224718	0.407201209351602	30.7625631510837	3
13	107	2495	43.9456576877893	0.827537564462195	0.559893119572463	28.1812555793484	3
13	108	2807	52.4638214256474	0.688983175354855	0.577969689896759	29.8914009460564	3
13	109	2496	48.4632958253144	0.70548944520368	0.413471669613915	28.1869025597837	3
13	110	2571	55.4400034818844	0.414214225215324	0.409771232625625	28.6072493850514	3
13	111	3673	67.2124989177634	0.533227729480467	0.570142481168871	34.1928678521276	3
13	112	6145	78.0537144448396	0.665787886438578	0.340575928471893	44.2268498832937	3
13	113	933	29.6830566348997	0.67366011504729	0.334814157765705	17.2331983047105	3
13	114	754	27.5316153756129	0.617546001280923	0.524201957376751	15.4921158717129	3
13	115	4421	71.5401025985182	0.477396462950522	0.39382362652648	37.5133043974873	3
13	116	7995	86.0048955997106	0.699026757937029	0.504880780372801	50.4468783973737	3
13	117	7960	88.6937805761299	0.700396471941786	0.28928493039911	50.3363357230438	3
13	118	2334	51.372443396414	0.475218582364836	0.396027735917821	27.2568390381748	3
13	119	3099	58.5203047112973	0.508806060966108	0.564222051607291	31.407679590883	3
13	120	8515	91.9259576511294	0.657740796552534	0.371344685848495	52.0615854623635	3
13	121	4350	66.3801162898247	0.660223327299312	0.421597040560184	37.2108586960781	3
13	122	1049	34.1420940475422	0.515695636516714	0.406057219245479	18.2731242705454	3
13	123	3371	58.3193780665836	0.631730907534469	0.562906740044379	32.7570240761513	3
13	124	2097	48.9877603265335	0.484790197620511	0.318244454310757	25.8359406898106	3
13	125	5225	67.8009547932969	0.768672809454889	0.309152065115772	40.7819709591175	3
13	126	6041	83.3828946865373	0.570023081081139	0.30822597309191	43.850997963972	3
13	127	13004	125.092861572961	0.411589834279943	0.496918189628658	64.3374056046249	3
13	128	2012	45.8263552333156	0.626588890636248	0.421118118872969	25.3069059942496	3
13	129	4863	74.1421826735175	0.47109004200948	0.389183631503189	39.343881055531	3
13	130	1130	34.2677260805929	0.581052797276482	0.460004068762079	18.9654995027203	3
13	131	3407	54.0049154695755	0.792396899579487	0.344440958270498	32.9314710000658	3
13	132	6829	70.566787815018	0.845639442451177	0.329103906093516	46.6233655236203	3
13	133	2004	44.206078175021	0.661245054254877	0.520062174501567	25.2565439423591	3
13	134	3314	60.8667880473436	0.483562735240047	0.553641465326467	32.4789002709926	3
13	135	8254	80.4316918496658	0.808326916146876	0.325093789427063	51.2574853124986	3
13	136	5124	66.7886088851963	0.740480463050085	0.317280859960334	40.385886851792	3
13	137	2307	49.0693804227629	0.621632388017956	0.533958118470018	27.0987251992784	3
13	138	19366	121.017545987766	0.868348261242038	0.269962168559433	78.513624650982	3
13	139	2566	52.3605973385534	0.559496070846983	0.278649178917943	28.5794186075855	3
13	140	1383	34.4523594092629	0.745286665712649	0.409012558073822	20.981481658648	3
13	141	4138	54.3762178962314	0.840899136988171	0.508049310289271	36.29278590889	3
13	142	12524	119.876333820354	0.674061507346017	0.318374284591974	63.1388391924162	3
13	143	6199	70.8184762919875	0.793439562057748	0.52446909308694	44.420749480995	3
13	144	7294	91.6136764164043	0.537394645167424	0.351358225466378	48.1845650579578	3
13	145	6729	73.677170710771	0.818015021011059	0.358315269471814	46.2807435563726	3
13	146	1031	33.464421925407	0.577924187695263	0.268405855268291	18.115669809739	3
13	147	3529	53.6372731892347	0.791508567513285	0.327467974711991	33.5159005300857	3
13	148	2662	49.8707555293117	0.715924711622888	0.236933599316049	29.1091208562067	3
13	149	3542	60.8408895465322	0.650342151378074	0.38024624051611	33.5775761016632	3
13	150	7002	83.8229370592808	0.619445241188066	0.518043120684748	47.2102300678455	3
13	151	5743	75.9728523269342	0.627971182709269	0.379789889140398	42.755744366734	3
13	152	3949	65.6559026420491	0.554542890888076	0.224821648431292	35.454276759508	3
13	153	2782	46.1019526134784	0.806803791165523	0.294801556806068	29.7579922602871	3
13	154	2488	52.0923291441971	0.607126863605463	0.521549876187303	28.1416949884912	3
13	155	5861	76.6532882902198	0.750488669767451	0.27060463966957	43.1927568340248	3
13	156	3628	62.893921192718	0.52485557991538	0.446453509739065	33.982764264768	3
13	157	3183	51.5601774678588	0.808145824061991	0.251379996461084	31.8304943053514	3
13	158	1976	45.0289592857512	0.633891897902796	0.273473637675092	25.0794803594327	3
13	159	3343	51.5463683156881	0.798421227942753	0.325447237494029	32.6206981763483	3
13	160	3000	55.3604341096098	0.627008760355087	0.479687356321836	30.9019361618552	3
13	161	5513	70.7414281655457	0.757426883258701	0.323067941813599	41.8908391242195	3
13	162	2451	46.3345982542822	0.774523466462019	0.281024400080662	27.9316582221047	3
13	163	4726	73.2537335608321	0.457593054961371	0.549263307406807	38.7857257519386	3
13	164	21380	161.394514742915	0.388361149697346	0.311371138565425	82.4952445090591	3
13	165	16049	101.550075301666	0.875098222085705	0.282000167590203	71.4741587104294	3
13	166	3199	62.0790469203083	0.418642946065925	0.242415553711107	31.9103952639566	3
13	167	1570	30.9171429211218	0.886447379547155	0.228510139834541	22.3550111006135	3
13	168	5044	75.2165584612834	0.477953195336647	0.457926112280896	40.0693781572792	3
13	169	9192	104.4489528864	0.373983150164904	0.443545611876393	54.0916303488941	3
13	170	15412	117.96908327077	0.736059075465029	0.30762579390295	70.041358966432	3
13	171	1632	32.8017717680721	0.858505814366468	0.345013522650439	22.792141940852	3
13	172	2225	48.3623448803561	0.585082638993607	0.40187627534548	26.612769430462	3
13	173	2880	53.26849450729	0.637496991514631	0.509065293742009	30.2775902642419	3
13	174	7424	86.072328094432	0.62431460758667	0.318850636642872	48.612062237972	3
13	175	8071	95.2569727955491	0.504492526316408	0.370228019430998	50.6860838040322	3
13	176	6393	83.1854174226497	0.564177555934534	0.29158724251201	45.1104766365084	3
13	177	6086	84.3707960683331	0.418546183932135	0.46408527579786	44.0140201221673	3
13	178	9889	108.387731972238	0.467357455471445	0.304118938609361	56.1049593571861	3
13	179	2279	51.3850052861119	0.460930611213667	0.270255657603406	26.9337749046222	3
13	180	9659	98.3519881940641	0.643285833755238	0.459005894091988	55.4486716761478	3
13	181	1737	46.6671853467646	0.193651959475835	0.402889113877143	23.5139165666046	3
13	182	10765	116.611965983846	0.306140131831308	0.35917527534422	58.5372182869028	3
13	183	2142	42.3195125315064	0.769702472617726	0.403739120169141	26.111678923533	3
13	184	4243	68.5434524744917	0.505675068899995	0.325902026596883	36.7503584618956	3
13	185	5261	80.2092773123066	0.308472893541059	0.503023113039565	40.9222227061645	3
13	186	969	26.2790711137041	0.843273609138035	0.297619301804206	17.5625248672306	3
13	187	3224	61.9760161801946	0.359882013569361	0.414504007301566	32.0348415487972	3
13	188	1831	43.2282531613817	0.625204970536269	0.325212653094536	24.1417771011688	3
13	189	4656	63.1131528277055	0.824194488869804	0.246838092980997	38.497413290658	3
13	190	11862	118.844650419266	0.578214352841965	0.360636786647981	61.4474724452693	3
13	191	3743	50.9587113059855	0.844879242452896	0.503898464873884	34.5171537642652	3
13	192	8836	94.5100009072009	0.629271824566191	0.245539147583275	53.0338208534891	3
13	193	7978	88.7425875788624	0.657235121816143	0.307904495984639	50.3932165273689	3
13	194	8866	98.9863013950901	0.537489467844699	0.402648889856894	53.1237748179239	3
13	195	13406	104.362140324239	0.837256600933805	0.334645492411194	65.3242859446615	3
13	196	7430	68.0551675014349	0.885132784027504	0.353752881298247	48.631702153488	3
13	197	7226	78.6197575332887	0.768326121491383	0.324150656473585	47.9594332489873	3
13	198	7775	91.4473948458756	0.55899608688509	0.204334848652838	49.747958401114	3
13	199	2516	45.3281485629761	0.778814897418478	0.483974745536607	28.2996055385657	3
13	200	2052	48.8258913705148	0.459290405324997	0.407252806345366	25.5572276753395	3
13	201	11673	113.349681817313	0.665181406068691	0.446087887265139	60.955978389518	3
13	202	3501	55.0130254998204	0.760682981523637	0.396664335641382	33.3826738223506	3
13	203	12414	102.632251965005	0.756693524107512	0.357774592645669	62.8609491424173	3
13	204	6161	82.1664590996314	0.616356223237764	0.299743100369944	44.2843901253967	3
13	205	4808	75.1807127602805	0.482689599750527	0.234376613689825	39.1207608920336	3
13	206	3736	57.8669536441472	0.740139560041062	0.228747323340471	34.4848624005177	3
13	207	8928	93.4722925382186	0.691061138445973	0.247469410456047	53.3091986794857	3
13	208	3229	59.9703176222049	0.51555374393077	0.389974476991919	32.0596728381227	3
13	209	2692	49.8177963178187	0.721566010459199	0.332386295708017	29.2726871606753	3
13	210	3783	64.4424460141354	0.530138612902726	0.283904096061934	34.7010993980491	3
13	211	783	29.8495725225349	0.455163520106927	0.368884778555805	15.7872303106627	3
13	212	5944	82.2817675079508	0.452824199581527	0.422904580684091	43.4975167506888	3
13	213	2276	51.1406933742042	0.518028959433453	0.23134456497586	26.9160417029382	3
13	214	8862	92.1530285871183	0.66326381288047	0.443050659278793	53.1117897585908	3
13	215	1400	39.6243622679341	0.493822037017607	0.320160919540227	21.1100412282238	3
13	216	3559	59.4658821067109	0.63572080127386	0.275685731172068	33.6580582465494	3
13	217	4436	65.3251348189247	0.674780442367136	0.348073235699554	37.5768899073792	3
13	218	5762	84.2356942130711	0.334040375294038	0.32606414599018	42.826411992963	3
13	219	10371	102.422399372485	0.624401702324563	0.237705272327676	57.4559990741793	3
13	220	1745	43.7215545952417	0.531191071383829	0.348235681586141	23.5680027026202	3
13	221	4338	65.6486580917358	0.655665315437564	0.214363311659063	37.1594979280572	3
13	222	4146	66.876932658023	0.544474883596433	0.291698410322096	36.3278514107013	3
13	223	10322	108.396569354785	0.470827822283483	0.301114681953728	57.3201068141807	3
13	224	4158	57.3001682514905	0.789734130858012	0.319533595395661	36.3803862919596	3
13	225	3822	65.6423928319477	0.530560616193126	0.303442261077727	34.8795123961682	3
13	226	832	28.2282552482692	0.673625358875213	0.428254862953141	16.2737157805129	3
13	227	4864	63.1694649740049	0.789994230149275	0.280658745462796	39.3479260749275	3
13	228	3917	68.7004242564898	0.33065935353358	0.415419964258361	35.3103359398053	3
13	229	8598	96.0096441477442	0.550998764493642	0.302803111121803	52.3147054030531	3
13	230	3354	57.9548981190137	0.623082190804167	0.384343278569424	32.6743226136432	3
13	231	5372	78.3070010092578	0.46081972511312	0.292471392747407	41.3516711703327	3
13	232	2063	36.3927600576437	0.87812546280408	0.353512628077623	25.6256374593328	3
13	233	1678	34.0496735038848	0.849924166205605	0.302393380187141	23.1111226256191	3
13	234	3777	65.2199250361068	0.48147470855017	0.184090030706118	34.6735697630944	3
13	235	5623	67.7006622444503	0.801555096178	0.343593328713548	42.306695569513	3
13	236	1329	37.976863944404	0.610165928762961	0.37573147211195	20.5677864326295	3
13	237	4332	72.9832143956445	0.302396052525979	0.428931448403233	37.1337909046219	3
13	238	5912	67.4928169394895	0.808346145974779	0.365060348716032	43.380272556988	3
13	239	3312	61.4634535905247	0.587557474301505	0.360840413126769	32.4690982788361	3
13	240	2619	50.0525221969509	0.67639541527262	0.332363409742246	28.8730599679935	3
13	241	8216	93.290865181795	0.57779873442421	0.327821240304861	51.1393588626806	3
13	242	1501	39.5855797631179	0.58820497118973	0.31169258808304	21.8582510545073	3
13	243	2483	49.1391345679251	0.67482980311817	0.382844260511715	28.113403340655	3
13	244	13352	121.453420409095	0.507455078310218	0.353759392023581	65.1925885383145	3
13	245	1893	44.333805987806	0.587596990778972	0.292440995561386	24.5471101057928	3
13	246	3771	61.8530984585446	0.610273731285791	0.453741652112167	34.6460182531712	3
13	247	5819	76.7247048561768	0.62344641637624	0.381103519386553	43.0377186628599	3
13	248	2311	49.9310464277454	0.539132749454364	0.24927259433892	27.1222076345334	3
13	249	4930	78.0061652513451	0.263138716107518	0.37893497470332	39.613984132956	3
13	250	4230	69.3907635676889	0.484731572986526	0.389488329121492	36.6940161137676	3
13	251	5505	78.9239854140476	0.463607276024264	0.345034712434883	41.8604338659045	3
13	252	2568	44.8173162244764	0.818827535658648	0.347130912736782	28.5905541695151	3
13	253	2872	56.7943805893723	0.485099312744782	0.368337975858869	30.2355088119887	3
13	254	9305	104.377862457643	0.481514819608095	0.301538043444687	54.4230970355434	3
13	255	5830	83.7711541957735	0.346408884738372	0.377160150627946	43.0783778298522	3
13	256	1902	48.8428526584324	0.288260530972959	0.331307637453618	24.6053937891993	3
13	257	5473	63.6897634638176	0.831326982213237	0.334003288872643	41.7385913404356	3
13	258	2362	49.1526799127905	0.638616040192376	0.383543071817183	27.4198459362213	3
13	259	3074	59.7248172237105	0.418665751632133	0.296479183960395	31.28073832455	3
13	260	5364	71.6556832331141	0.67282235535223	0.328254347844721	41.3208691763599	3
13	261	1611	41.0124365433186	0.652185010925581	0.356995369478512	22.6450265321568	3
13	262	2725	57.1182775875595	0.345994142479444	0.323133185700727	29.4515609068659	3
13	263	5506	65.7929142952712	0.789717510092901	0.36516068155533	41.8642357308473	3
13	264	5925	80.2908187815468	0.527833653919329	0.280434550657158	43.4279411858191	3
13	265	4679	66.1963769490761	0.685707864746574	0.309385785841849	38.5923821168629	3
13	266	687	25.6448201151318	0.713691589393805	0.369057538188693	14.7877953667294	3
13	267	5390	81.1674497940306	0.327175065184764	0.320216663467893	41.4208919089224	3
13	268	7120	87.0084711985123	0.563479358954188	0.38837014077231	47.6063692128332	3
13	269	2572	42.9745014058501	0.855161042232321	0.35852684077868	28.6128122921308	3
13	270	3224	61.8727081367133	0.37466869990463	0.2806701177947	32.0348415487972	3
13	271	3595	66.9534754027523	0.213490097950195	0.35150800121497	33.8278589454125	3
13	272	4374	73.9385384476956	0.285797520182723	0.33313519280597	37.3133681429042	3
13	273	4321	72.5522917299151	0.298230744239482	0.509249934162752	37.0866150814571	3
13	274	9542	101.667717771612	0.547954687285942	0.276903080633219	55.111822088965	3
13	275	6169	85.6385984925204	0.384235931841293	0.419546751182687	44.3131322281308	3
13	276	8604	93.957399055873	0.645197323387379	0.296229500312602	52.332955780515	3
13	277	8508	96.0162402076648	0.559998174489278	0.266218136817803	52.0401817027159	3
13	278	7899	98.1679687869288	0.319028271638558	0.440057449437072	50.1430931531528	3
13	279	3816	54.2612229435232	0.811054545304387	0.437311140027473	34.8521236896311	3
13	280	5089	76.388349169547	0.44970320601421	0.220953916832111	40.2477205663788	3
13	281	10939	109.80630524976	0.593863538509403	0.42286283496884	59.0084048671415	3
13	282	3294	49.4590469572279	0.821196491260929	0.307634919637937	32.3807468272337	3
13	283	6545	83.5360525522743	0.556637474676472	0.392448038776638	45.6435998259659	3
13	284	6593	91.4448799550667	0.177071722055128	0.350642531002053	45.8106655661073	3
13	285	2025	44.6624086880689	0.637582601964898	0.360321271463035	25.388531259649	3
13	286	2146	51.3444930071504	0.274360649720373	0.484239054750346	26.1360482045472	3
13	287	9326	84.4607507540815	0.808573293857527	0.364748657196174	54.4844748396278	3
13	288	1280	39.0240674978725	0.397401729578979	0.43184087643678	20.1850601761613	3
13	289	8117	96.8135944728699	0.439565198381689	0.288260908353253	50.8303191624234	3
13	290	4252	72.2716299460475	0.295444958242307	0.474053589385934	36.7893141557909	3
13	291	9301	86.2967885759701	0.820218661960321	0.355219498088821	54.4113981753404	3
13	292	4289	67.0082221016572	0.576582750353784	0.313514657919352	36.9490338417972	3
13	293	2275	40.1908103291293	0.835368732338381	0.365821396993815	26.9101280388653	3
13	294	4849	73.7863858524938	0.534287200132419	0.386294128662627	39.287207054017	3
13	295	8841	93.0358204094872	0.649365013429126	0.381138296364766	53.0488237734909	3
13	296	2340	50.0760869544477	0.550565340992206	0.405070242656452	27.2918510488034	3
13	297	3604	65.6374252749938	0.436519601177175	0.385764221108095	33.8701761112395	3
13	298	5385	80.4042468281397	0.419465886322406	0.38118955378392	41.4016755349311	3
14	1	1603	38.4769153110428	0.692357019015022	0.620582982250746	22.5887305431849	3
14	2	3283	54.5815469441432	0.716478437319042	0.609405446905812	32.3266354008793	3
14	3	1332	34.7320090914092	0.747209771237595	0.600017826045223	20.5909875527331	3
14	4	5197	70.5410309732589	0.718971033317766	0.523590181550118	40.6725519053963	3
14	5	11575	91.1376329008922	0.835739209887074	0.452377486513404	60.6995628697388	3
14	6	3314	58.9929150711502	0.628141290765133	0.384726619874726	32.4789002709926	3
14	7	4975	74.5552887188069	0.537344103053711	0.609288451389367	39.7943674879292	3
14	8	3243	63.1665689227431	0.361117544452922	0.49490507830705	32.1290983517128	3
14	9	8961	81.8014453834478	0.817959134677125	0.618317885876851	53.4076295120177	3
14	10	1004	33.1843083711966	0.515503974964999	0.499627062526149	17.8768880325555	3
14	11	1141	36.983971340093	0.49166660096369	0.507659707298331	19.0575858947482	3
14	12	1806	45.4082267875722	0.446944544350757	0.562628630086419	23.9763978622296	3
14	13	2708	42.9806021453274	0.857531187877578	0.473291549476267	29.359549924781	3
14	14	5541	72.7607129788241	0.694593318400161	0.50296626476437	41.9970841766947	3
14	15	11598	117.138566062807	0.446568957394257	0.552483856057683	60.7598392028781	3
14	16	6822	70.8376151706279	0.853674449945844	0.499788489830779	46.5994639834604	3
14	17	4456	64.9445007085403	0.687738906103245	0.451955907790427	37.6615035923285	3
14	18	1586	42.7029644343453	0.440558819004957	0.504429454070141	22.4686332358578	3
14	19	997	30.9088626669142	0.676876570136976	0.509597285005703	17.8144591982255	3
14	20	1459	38.4568605099145	0.720065780013007	0.648988642374053	21.5502696953461	3
14	21	12308	98.5604915095669	0.791723591502771	0.501087572696531	62.591996925726	3
14	22	5005	68.2294757146521	0.717412594175241	0.605963899114583	39.9141701698767	3
14	23	5638	84.9789934587785	0.413013600174277	0.388363534463633	42.3630869779837	3
14	24	4089	69.2155185660875	0.401178485880279	0.467419549721885	36.0772660356286	3
14	25	8403	83.0760956671575	0.787798383723498	0.469879478790185	51.7180623535182	3
14	26	6320	79.9256970702968	0.619729436141022	0.455595413559909	44.852184792734	3
14	27	5276	76.0677271256035	0.512359447822973	0.482289492177893	40.9805192683753	3
14	28	7989	82.7613670496818	0.752515869083603	0.578975029021071	50.4279454342759	3
14	29	28297	159.094141745272	0.725176183499691	0.52332346249653	94.9063477821306	3
14	30	7356	80.0299791884972	0.737349468037444	0.478860173163398	48.3889194213713	3
14	31	4232	70.9119760314413	0.39085056344304	0.576072390398009	36.7026897969318	3
14	32	5801	81.7504312467419	0.445804026891281	0.486792939967046	42.9711024963541	3
14	33	4199	71.8036346506907	0.283330318891949	0.515790343645638	36.5593108808924	3
14	34	5097	64.8123300344666	0.770083775181038	0.454905876229461	40.2793432155836	3
14	35	4425	65.6187351861406	0.716807851069607	0.338793695018445	37.5302710670103	3
14	36	6523	86.7039161115706	0.44966014791073	0.635151207144089	45.5668233211057	3
14	37	3873	68.3443627171218	0.339301678103952	0.432270831785916	35.1114538176621	3
14	38	6767	88.5854396270427	0.533474766780224	0.577359371594489	46.4112378611658	3
14	39	2241	51.8934094750559	0.35779267768604	0.595565417428211	26.7082843877677	3
14	40	4563	58.866487720193	0.833507445358128	0.562105660279178	38.1109959284278	3
14	41	6563	82.1667230316622	0.64494455497006	0.569992840728118	45.7063210401386	3
14	42	9077	88.9974427050185	0.774773055737488	0.347011338306514	53.7521984377408	3
14	43	6143	86.7203437435418	0.279075626458289	0.487275118057677	44.2196520884892	3
14	44	11491	95.4625394118373	0.809332740359188	0.574935754763805	60.4789128716608	3
14	45	1698	45.6226155689248	0.314445981999428	0.520215832755164	23.2484448241184	3
14	46	3562	65.0393463608609	0.376496197491363	0.540163291363171	33.6722410092744	3
14	47	3441	60.330752391418	0.569832145647709	0.379253535462106	33.0953821304185	3
14	48	6706	75.1158893602755	0.772457774435059	0.45454932337564	46.2015811065866	3
14	49	2802	59.1376729427262	0.210178643249742	0.609257412350603	29.8647668848592	3
14	50	6129	84.4410196044181	0.473144818723278	0.473919557519419	44.1692346823041	3
14	51	4779	66.7046456274179	0.704785114378961	0.474260487043293	39.0026017859365	3
14	52	2230	49.1942668102193	0.541928277660866	0.645615005016683	26.6426546385651	3
14	53	5637	86.0229061358326	0.289485273782317	0.449767234263501	42.3593298863194	3
14	54	10257	106.575014821105	0.513210145861623	0.571684200076298	57.139342861002	3
14	55	7148	73.9450519853319	0.854625021965958	0.373508699307277	47.6998853923333	3
14	56	1476	40.8531131351874	0.469399772420813	0.517636831619457	21.6754559815307	3
14	57	4563	67.0094933615806	0.651024540395373	0.446521904899144	38.1109959284278	3
14	58	2198	47.6331229745289	0.691115612683941	0.401420344771709	26.4508058446614	3
14	59	8083	92.5732128773037	0.556462210593011	0.432833270345281	50.7237499601871	3
14	60	14454	112.25003694058	0.738309746688234	0.550167181289348	67.8295738959085	3
14	61	748	20.9563143186678	0.89667832369277	0.402513246892778	15.4303530376163	3
14	62	6882	92.6772292051692	0.236318929849076	0.493992998743329	46.803938260758	3
14	63	1780	42.5817043845865	0.621768887885146	0.270917346467601	23.8031846064166	3
14	64	9299	99.6689602048906	0.562213178945464	0.578213103878701	54.4055478018839	3
14	65	2053	43.4070673171922	0.705691497897788	0.488765744305581	25.5634543114838	3
14	66	3294	60.8407083657504	0.495390240406222	0.358706711802006	32.3807468272337	3
14	67	5080	77.3681954005236	0.41272996015582	0.307990867579909	40.2121153610906	3
14	68	2429	48.9346218433906	0.64248440906027	0.415720620884254	27.8060193760349	3
14	69	1529	39.9406770119515	0.583882209479507	0.492536979134002	22.0611834672353	3
14	70	2283	52.5305809702684	0.38329778253017	0.358066471057669	26.9574010275025	3
14	71	6285	88.714657021401	0.192009154455763	0.50053181634899	44.7278172356435	3
14	72	3549	55.2140757872944	0.751289560112321	0.39622969233085	33.6107391478717	3
14	73	9709	98.6282428473844	0.668761252158849	0.595354261051392	55.5920019873221	3
14	74	9110	101.834291292851	0.491105045448637	0.454615330636711	53.8498195274073	3
14	75	2083	37.7170650373203	0.867544930627162	0.468158192982109	25.7495532567234	3
14	76	3001	60.0103521688238	0.339342289629121	0.522078637410058	30.9070860554268	3
14	77	4971	74.9327351419821	0.537211029266025	0.440759602038855	39.7783665353371	3
14	78	10970	100.106157996381	0.709793791808612	0.381709352613803	59.0919575867663	3
14	79	1294	33.7713916645727	0.74103373237449	0.474266548100469	20.2951470239027	3
14	80	2620	52.5549152442098	0.583912630911584	0.362896057722472	28.8785716717696	3
14	81	12500	101.282548384999	0.788750536270585	0.341920730593607	63.078313050504	3
14	82	976	32.6131113370714	0.555520863005279	0.492303877535744	17.6258460482151	3
14	83	2752	51.4009810576359	0.670829680891444	0.552355447594776	29.5971080813277	3
14	84	4154	67.3382598782611	0.532335052129615	0.417739517173302	36.362883098119	3
14	85	9833	99.1830014449113	0.634060925406603	0.459453466497818	55.9458766205805	3
14	86	1503	36.7409688617712	0.739672590558846	0.356682373457043	21.872808665881	3
14	87	4045	56.1516437417866	0.823691170210205	0.359932494595615	35.8826349313067	3
14	88	1749	45.4093291654313	0.439013065646186	0.356723085076666	23.5949992781405	3
14	89	3947	66.7818605379368	0.571181320987904	0.367716420655882	35.4452975832821	3
14	90	8923	102.896348252424	0.380876115363664	0.518729239556901	53.29426905792	3
14	91	12298	108.207314885631	0.679764860152841	0.558753845708284	62.5665643957558	3
14	92	4045	64.9520348894998	0.585227104845357	0.438413171455824	35.8826349313067	3
14	93	4623	75.2269181678532	0.487603639501343	0.52839287777906	38.3607430041138	3
14	94	10024	85.6371585622941	0.828341335696083	0.346369170611536	56.4866205318243	3
14	95	3327	65.0691196550314	0.217776181782913	0.347711336470802	32.5425412550015	3
14	96	697	23.3611543728368	0.794326106012825	0.356259376453554	14.8950324158795	3
14	97	6898	81.3998457938659	0.693478652707611	0.535905781703653	46.8583140423958	3
14	98	2559	54.7973462394354	0.403291588007597	0.377012995587247	28.5404099260035	3
14	99	3660	65.3521637266788	0.448553150730937	0.394384559722535	34.1323041037764	3
14	100	2002	42.2167197577835	0.734561468992842	0.355628389874967	25.243937730472	3
14	101	3806	65.0339418401252	0.492480431913395	0.418738617467733	34.8064279525421	3
14	102	5394	66.1360676390204	0.782725237499806	0.376592967325439	41.4362585916654	3
14	103	5146	75.9572869667056	0.506178484458596	0.413036148127639	40.4724928105718	3
14	104	4657	61.0495770516668	0.826675242198637	0.309176150597668	38.5015472410904	3
14	105	7244	79.0415831680089	0.78366455602175	0.312289937948965	48.0191296830272	3
14	106	4446	73.1063550402305	0.377357663664482	0.308640263578982	37.619220539149	3
14	107	3487	58.1161536117569	0.660731686311249	0.480299952989121	33.3158606841078	3
14	108	3046	61.6825236599277	0.213565459221694	0.574208408662306	31.137949728841	3
14	109	2043	44.270981984891	0.786984701767466	0.331934191146068	25.501119533728	3
14	110	19092	110.18454678436	0.887070586552353	0.373169282694614	77.956220707657	3
14	111	4145	68.4100973892999	0.495580440204657	0.56205473943961	36.323470074207	3
14	112	7235	78.0663474087253	0.786798364013014	0.368575512870275	47.9892907484548	3
14	113	1119	35.8355582210843	0.438748413864223	0.28677553751923	18.8729638011538	3
14	114	2301	38.3644765669253	0.876072451471146	0.268658256584888	27.0634633428337	3
14	115	2765	56.5820693075324	0.421421041729287	0.401555649136714	29.6669316798718	3
14	116	4858	75.114520527512	0.431006723281988	0.385526580455718	39.3236497171976	3
14	117	6024	84.8963218019538	0.365022787908231	0.338839846095073	43.789253868628	3
14	118	13144	119.606200963894	0.694088642250673	0.361401247022793	64.6828040826907	3
14	119	14707	144.609825246204	0.581402370057151	0.504938939709072	68.4206364783682	3
14	120	6481	81.9243222190327	0.614696572481677	0.269179174249425	45.4198896118996	3
14	121	7893	97.3321749515661	0.388686982467789	0.302574907423318	50.1240454437654	3
14	122	6347	84.4011001658321	0.477743810937457	0.411311064156439	44.9478903577078	3
14	123	1794	40.5787543324983	0.720946141094329	0.377375370972749	23.8966092953314	3
14	124	2401	49.149836794954	0.628911916588665	0.379423337688443	27.6452895938401	3
14	125	6677	78.7439158230879	0.694662401905957	0.389427893614212	46.1015738348396	3
14	126	7021	85.1574371209023	0.626175267786506	0.307451747822417	47.2742394005064	3
14	127	3485	58.2873859874286	0.672162901262869	0.386349193870663	33.3063050089696	3
14	128	4296	64.3920700750342	0.688086513982697	0.335588803006725	36.9791734770474	3
14	129	10064	96.249371617899	0.740195544865887	0.263832022998017	56.5992110771314	3
14	130	15751	139.196110553484	0.337758770807771	0.240422656356675	70.8074785406237	3
14	131	6520	69.3024890598776	0.832898932390128	0.35066076981259	45.5563437725013	3
14	132	5118	65.2138334822166	0.788444991953134	0.408492008686324	40.3622347930419	3
14	133	1620	41.489454734122	0.567135820737547	0.253682563842382	22.7081926981814	3
14	134	6064	68.0605996287769	0.814952271144705	0.345707054734282	43.9343959764841	3
14	135	5422	76.3400284181756	0.550764694287877	0.274432845046986	41.543666218673	3
14	136	4084	68.4307987081974	0.456233582408385	0.230132961238647	36.0552017769226	3
14	137	4569	71.337024410511	0.611219968762254	0.198256365360764	38.1360442360471	3
14	138	2280	47.6452307096508	0.626109554796769	0.303415645277578	26.9396833778544	3
14	139	4262	54.8517149654678	0.861890985258758	0.394258810471211	36.8325499377292	3
14	140	8625	102.912949344313	0.277753823586818	0.452902388988149	52.3967820417933	3
14	141	1838	41.9190879419128	0.68121668227947	0.377688672917257	24.187880659657	3
14	142	2700	56.2249695003283	0.411095768961264	0.327078471165228	29.3161507141752	3
14	143	3470	56.5886424079142	0.706584478575778	0.288648954508966	33.2345498699434	3
14	144	3281	56.9172919588415	0.642175482388264	0.268145500800931	32.3167872253573	3
14	145	2467	50.6667145928547	0.582918333209712	0.533661685851412	28.0226781235379	3
14	146	2364	46.802427457665	0.702535775551697	0.242097018442544	27.4314522207353	3
14	147	2584	51.6904938723063	0.610668222079676	0.274608762034014	28.6794830131039	3
14	148	6866	79.0720482135644	0.729772657954016	0.31913192795683	46.7494992330175	3
14	149	4790	61.8454630051518	0.812026185111105	0.307625761432207	39.0474628474163	3
14	150	4258	71.5260989056807	0.38331292694164	0.278303960742176	36.815261718078	3
14	151	1083	32.5231118463647	0.645654861992306	0.37790342233859	18.566895452311	3
14	152	7172	94.3686364169998	0.272302955257897	0.311968538227048	47.7798964388805	3
14	153	4256	61.792675964672	0.723409957313426	0.478341616026369	36.8066145631218	3
14	154	1931	43.7415899260905	0.737164492205988	0.334631546339583	24.7922647255328	3
14	155	3814	72.4164660832005	0.557621872972908	0.258364999892249	34.8429893365219	3
14	156	4055	54.839267317853	0.847663851320962	0.344907634185204	35.9269618597965	3
14	157	5352	66.1625806073145	0.790302865463615	0.364241422145783	41.2746230855673	3
14	158	4936	57.4622898942369	0.854375207232303	0.267849477883117	39.6380826756693	3
14	159	2095	49.7636761817136	0.451218462301725	0.319869007530429	25.8236173212631	3
14	160	16831	142.425187330785	0.49807919264198	0.261133443425902	73.1947654846942	3
14	161	3909	66.4038503682954	0.470533472921297	0.379536276780783	35.2742589587994	3
14	162	2231	45.2920604161014	0.706539769336504	0.31706403541627	26.6486276583999	3
14	163	2489	50.1052640116784	0.66064510260866	0.261350857012864	28.1473499056564	3
14	164	3748	65.014895751218	0.479838673522503	0.383696266623783	34.540200541063	3
14	165	3536	66.9479883763383	0.145873942416777	0.24067258621046	33.5491245421678	3
14	166	4921	73.7601716354236	0.509782781549881	0.335716651866617	39.5778088063303	3
14	167	2300	54.1491598553491	0.185009106976253	0.300027794322016	27.05758189903	3
14	168	3209	62.2249366197394	0.345318231108963	0.27478154334769	31.9602319260012	3
14	169	5567	76.6157596270746	0.576560129059407	0.312710337253205	42.0955001916495	3
14	170	3261	59.8529000946976	0.617798386254605	0.313375592830168	32.2181399035596	3
14	171	14518	113.793564580562	0.758917171657847	0.421814110777928	67.9795772833008	3
14	172	4733	73.6952956644999	0.463785540841202	0.271648013028122	38.8144392115599	3
14	173	1788	45.1348740209086	0.574200345077782	0.339609318337366	23.8566149421207	3
14	174	7002	92.2882192960498	0.370847238207357	0.31505577662742	47.2102300678455	3
14	175	6675	92.0530082752527	0.324761410826599	0.315536059377831	46.0946687836761	3
14	176	6446	89.5908210887952	0.455860809635984	0.325876937593238	45.2970807706271	3
14	177	3373	58.710973478373	0.615931519625577	0.343460085259384	32.7667399369838	3
14	178	2047	42.3316357288558	0.756408332737868	0.270696843359142	25.5260717114526	3
14	179	5291	74.6782367262142	0.594834141295299	0.459412856673129	41.0387330189229	3
14	180	2310	40.6716744998277	0.848867915578136	0.348790250845046	27.1163389321744	3
14	181	2804	52.1339649433726	0.661037061079222	0.305239905158319	29.875423358663	3
14	182	5218	76.1187238937682	0.564701435922412	0.290962439465776	40.7546437367206	3
14	183	4082	65.3341563654406	0.63045190554974	0.317994805125072	36.0463722918442	3
14	184	9581	108.800197817953	0.249020917235836	0.314613587870589	55.2243335815553	3
14	185	6860	81.3386253378504	0.664391853153099	0.331245923026745	46.7290682468718	3
14	186	2564	54.3778874164479	0.433967497609815	0.349711317219812	28.568278705152	3
14	187	3539	54.8923546265163	0.762912320213623	0.317936083381394	33.5633533367039	3
14	188	3426	59.30513436612	0.608086243872642	0.30611133768896	33.0231686860251	3
14	189	6124	83.5763159378148	0.460307906121144	0.288640918729813	44.1512145131879	3
14	190	3486	58.5079657690062	0.661827966473363	0.31961112551969	33.3110831891834	3
14	191	7880	84.1073498807597	0.715588929552821	0.257476589481492	50.0827505547396	3
14	192	2766	54.3155197193207	0.550713663203387	0.338620132925246	29.6722959203423	3
14	193	9646	89.0043272512355	0.773372948149773	0.347772090922775	55.4113450669522	3
14	194	2703	44.0916439235956	0.833658849522478	0.320990375990147	29.3324329429863	3
14	195	10671	99.4861118449733	0.692775262720042	0.278238849029225	58.2810843710653	3
14	196	1190	35.1405901205008	0.594548846425526	0.437174321783509	19.4624963598895	3
14	197	3081	58.5491910040307	0.506162946652537	0.30011900897977	31.316333746661	3
14	198	5417	77.5298919830124	0.498418303420695	0.372619851423264	41.5245066612187	3
14	199	865	27.9482950381157	0.785611263342493	0.296484282207617	16.5933134590105	3
14	200	10902	115.721078977001	0.421209124017893	0.259188335431732	58.9085255219963	3
14	201	3650	64.5406114728196	0.483886413457488	0.265441296053043	34.0856433791536	3
14	202	1249	37.7719481720365	0.511343111912523	0.335230741670963	19.9391335780559	3
14	203	6744	86.871716424738	0.508257467038615	0.307130437608672	46.3322983719077	3
14	204	4192	57.083521992003	0.806778027026525	0.374565382202236	36.5288248220833	3
14	205	2176	41.8241287988333	0.795772717852901	0.353949477907601	26.3180985699182	3
14	206	5989	86.2313345274664	0.247144720213284	0.331265615576806	43.661858736828	3
14	207	789	27.5179648414059	0.673032864901354	0.331967521456558	15.8476023485892	3
14	208	1155	35.7480777900015	0.499645353449933	0.150534701219633	19.1741471398933	3
14	209	5751	79.4222043507725	0.554347291273822	0.304433455686486	42.7855133829545	3
14	210	1778	39.5974739414802	0.744382038544706	0.297788546979573	23.7898082723417	3
14	211	2666	55.9516395348261	0.394438777242197	0.214365235144402	29.1309827600441	3
14	212	8113	75.706761637413	0.848524247752541	0.264725366076321	50.8177932087679	3
14	213	13139	114.75820521922	0.655164402895992	0.296652476975201	64.670500188021	3
14	214	1526	40.6585395034794	0.546944911362744	0.372624882553247	22.0395300838395	3
14	215	2824	55.3948906091797	0.574941863148739	0.303978779411955	29.9817797767748	3
14	216	7383	85.8967774163462	0.638122221399625	0.289286074327237	48.4776431945173	3
14	217	1870	43.109589251113	0.645690492898208	0.33711815984177	24.3975303496827	3
14	218	753	28.4259994819703	0.546423529491614	0.412717471059444	15.4818391768031	3
14	219	4593	74.5389133333434	0.440498498742842	0.2682814924836	38.2360733763569	3
14	220	6818	69.4077484589768	0.85083336285666	0.258278181177678	46.5858004546566	3
14	221	2085	46.349432980985	0.612182554877729	0.362234048377735	25.7619120542945	3
14	222	6296	88.2256599390019	0.277891447370564	0.338557350321724	44.7669414123094	3
14	223	2173	41.4741698185203	0.799731518845281	0.283093465465541	26.2999502409677	3
14	224	7530	73.7079278375767	0.836320775388796	0.235768948558885	48.957874167124	3
14	225	2196	45.1215653931376	0.70003950774275	0.284148846803237	26.4387690723226	3
14	226	11185	128.248042436231	0.306635048369059	0.285317501627872	59.6682166397296	3
14	227	2902	49.8481233087157	0.745718263667413	0.33632371313753	30.3930138305723	3
14	228	9196	105.265943464601	0.345324946019101	0.285982738176814	54.1033983530253	3
14	229	5170	71.4503305910747	0.74314464418739	0.210979659609798	40.566761166874	3
14	230	8265	90.340353952228	0.63992570669547	0.290656534265911	51.2916290373881	3
14	231	2539	49.1729338000725	0.697599274152085	0.269692342830835	28.4286616114907	3
14	232	1859	35.9033031321014	0.860907487235355	0.233345860321624	24.3256670703121	3
14	233	4350	71.8328826991497	0.519288723570996	0.329000157455517	37.2108586960781	3
14	234	5793	78.8847573952345	0.585403830013555	0.275388261852796	42.9414621393205	3
14	235	9352	98.4747424448635	0.617833984010857	0.240510905781392	54.5603707427911	3
14	236	4316	72.1747480970094	0.391379144451147	0.284465046698913	37.0651516760587	3
14	237	9001	101.44857278803	0.607938603624403	0.236593194363488	53.526696942183	3
14	238	6705	92.1190151328225	0.523801414980916	0.29620708324395	46.1981361838583	3
14	239	7622	87.8911976262108	0.812504881574758	0.317888676014759	49.2560448320087	3
14	240	5532	81.3011348362539	0.357291852225869	0.304457750175814	41.962963317296	3
14	241	10220	97.7101175315291	0.769102581472424	0.305048298170832	57.0361905880673	3
14	242	2230	43.116209445163	0.809470156540075	0.334685791510536	26.6426546385651	3
14	243	3839	52.3132813539365	0.838091935849751	0.357805792747114	34.9569971974077	3
14	244	2550	42.9201728830384	0.86850309060299	0.258548661473722	28.490177426065	3
14	245	870	31.8212312305228	0.414661914341539	0.319453629349709	16.641201909114	3
14	246	6133	83.5854639300948	0.494491237310006	0.326373083111278	44.183645525977	3
14	247	8934	105.804579251051	0.269952157963075	0.353996788217605	53.3271087081044	3
14	248	5623	79.5783843066535	0.488502409912931	0.374244886258899	42.306695569513	3
14	249	3485	64.2565703883429	0.374492154761903	0.322580137968987	33.3063050089696	3
14	250	1193	36.2367477528047	0.596980113435758	0.314584314130755	19.4870134760887	3
14	251	11017	107.944695698959	0.748832733510925	0.345852176151179	59.2184094356377	3
14	252	6953	95.8170845816499	0.601565931114543	0.352410870902936	47.0447514462123	3
14	253	10413	107.99877720532	0.672775158789667	0.344777580886553	57.5722228581789	3
14	254	1806	42.9044659584752	0.656976691431928	0.287212336352189	23.9763978622296	3
14	255	2964	60.671092951457	0.407157276805387	0.385703017642456	30.7159649473813	3
14	256	4243	66.649198460659	0.582114613583461	0.28720524915063	36.7503584618956	3
14	257	5945	70.0479458468316	0.767619262904819	0.269940973382336	43.5011755400085	3
14	258	11723	106.047406441023	0.690285940927066	0.363830693048866	61.0863879741844	3
14	259	29171	187.458283602698	0.41983605576377	0.326751610602207	96.3608721933719	3
14	260	13580	112.786807542907	0.72988670931405	0.299366514011337	65.7468497676952	3
14	261	5885	71.7656346809118	0.73023080585246	0.42791556584925	43.2811007275879	3
14	262	4591	73.6492613296912	0.379568335859437	0.411828184784804	38.2277476117778	3
14	263	3393	58.316582374259	0.620051692075839	0.472912267668999	32.8637405634478	3
14	264	4200	65.2982218132488	0.620780448341296	0.364011741682974	36.5636639571573	3
14	265	11081	94.111880004669	0.799117205984213	0.46940256039072	59.3901662634698	3
14	266	8583	98.3782968317113	0.543108193120864	0.359951204382451	52.2690515804092	3
14	267	2339	51.8746487196042	0.436744239600754	0.491372225183067	27.2860188335324	3
14	268	1596	41.0706975111673	0.560239733587194	0.496857154301279	22.5393562097352	3
14	269	1803	41.1974030745126	0.700324461886502	0.444241839450739	23.9564756337274	3
14	270	3225	59.9907348999145	0.48517606262624	0.549186931436058	32.0398093462293	3
15	1	3974	59.982087411759	0.715431907723667	0.411320443871713	35.5663251924399	3
15	2	4363	53.644717494231	0.864693723406874	0.405659494999222	37.2664196485238	3
15	3	2976	57.0865683884051	0.564502056163771	0.500550743767779	30.7780802078843	3
15	4	2044	43.6714757517169	0.701228938805607	0.329083043008961	25.5073598665105	3
15	5	1589	39.8399861065212	0.695566739414928	0.346674305130281	22.4898734799919	3
15	6	6758	88.7021871637484	0.605287419583073	0.300605693036786	46.3803644965201	3
15	7	2959	58.185143114234	0.444580440639679	0.516174716643152	30.6900464844522	3
15	8	7083	75.9275676504692	0.777115538143121	0.570748251513598	47.4825117684373	3
15	9	8960	93.4099808697232	0.677776929263297	0.461927450352335	53.4046494249964	3
15	10	2990	60.7788650531753	0.274877752637308	0.455540891161868	30.8503899438813	3
15	11	1244	35.8433854752676	0.594847434800059	0.444483295603651	19.8991833604456	3
15	12	1544	41.8626821583437	0.577606185224862	0.537709983968027	22.1691331420011	3
15	13	11118	112.387998015993	0.457793957014302	0.454630595398559	59.4892369642727	3
15	14	918	29.6647194813564	0.73288497395244	0.546296296296296	17.094106455639	3
15	15	4587	66.2255352782752	0.696564128758391	0.578801369829536	38.2110906403501	3
15	16	3025	56.8012869306256	0.558566454581774	0.381822629062745	31.0304270951266	3
15	17	4895	75.8284623411867	0.403395185189154	0.463831034688092	39.4731160775236	3
15	18	3472	61.2992031391208	0.626807372339035	0.549814919096533	33.2441261703496	3
15	19	4684	62.2613309829505	0.8399464010263	0.539669440476687	38.6129966058693	3
15	20	3734	62.294037379753	0.670161198645015	0.323467422137144	34.4756307412972	3
15	21	1369	40.9626927572111	0.445018781070297	0.578517919203894	20.875014591267	3
15	22	2151	46.4200663417374	0.647199401041104	0.530954421032663	26.1664778902575	3
15	23	10432	114.770077663903	0.378697911055427	0.498920405306888	57.6247232762926	3
15	24	6503	83.5592330427171	0.550245358696126	0.500397195085539	45.4969140695629	3
15	25	3333	64.0388822414344	0.34750807781653	0.52723142269384	32.5718720777694	3
15	26	899	30.3810204926529	0.629344117598093	0.344303835352684	16.916281733266	3
15	27	5694	83.5260008115509	0.351362641256371	0.420871785421205	42.5729549353871	3
15	28	3980	67.2610986932033	0.479470774143205	0.497964035423755	35.5931643298469	3
15	29	13887	108.239614036058	0.783540565232826	0.396688711996647	66.4858585673247	3
15	30	2034	46.639755949871	0.660247153531004	0.537445268992155	25.4448876691926	3
15	31	5622	74.128499190019	0.656265914575975	0.378626248897269	42.3029334695039	3
15	32	1402	39.3473151239426	0.517764216646073	0.328237047651337	21.1251144477296	3
15	33	4557	57.2039263933979	0.857103743399112	0.3586676389057	38.0859311470723	3
15	34	3581	62.1216486456421	0.551113550339116	0.48269579231695	33.7619268174101	3
15	35	2243	47.2308916509437	0.682229848588306	0.397673679349207	26.7201997505678	3
15	36	1287	37.0077167729371	0.56902111635043	0.438914846986596	20.2401784458176	3
15	37	5321	74.1431249438116	0.653935952467831	0.538797117437214	41.154913490177	3
15	38	2016	46.1383747081849	0.611404676351244	0.412485986547087	25.3320494738685	3
15	39	8319	99.5598052560992	0.36716244591928	0.564056185607866	51.4589150989695	3
15	40	2386	46.4340899432747	0.711821974905026	0.405729047244955	27.5587987480319	3
15	41	6107	77.3924549349857	0.695776789079598	0.534295350259697	44.0898908472726	3
15	42	5042	78.4673880518393	0.29421085028946	0.527511504261068	40.061433400949	3
15	43	2880	55.5054273854427	0.54567537210321	0.572194195316394	30.2775902642419	3
15	44	3752	65.6984467355343	0.515175918257484	0.524020671785217	34.5586268963566	3
15	45	6590	85.469053010825	0.521123491659415	0.501794402444251	45.8002418110558	3
15	46	1447	42.9394006505727	0.0530315751947035	0.526784967196704	21.4614632611093	3
15	47	4510	70.0454902619425	0.525840081342322	0.418025215515096	37.8890167025867	3
15	48	3944	61.1454672377746	0.699689907781751	0.29023708602043	35.4318245523551	3
15	49	6127	79.9467790773901	0.588618833273185	0.544623481597663	44.1620274970261	3
15	50	1884	39.4924136267082	0.776670028139134	0.53995529976293	24.4886877061688	3
15	51	3979	72.5138355304052	0.165403416135403	0.420455710867706	35.5886925458818	3
15	52	10934	115.955637649983	0.315304170732235	0.412536777944478	58.9949175398489	3
15	53	1494	36.2543145574152	0.76791805479341	0.545648963567271	21.8072228850577	3
15	54	4899	74.4222662782059	0.542700712105694	0.499972997143185	39.4892407171167	3
15	55	5021	72.6532225104398	0.591541439920973	0.563143318242755	39.9779181365015	3
15	56	7235	69.2479171591042	0.871274729402427	0.307684369392683	47.9892907484548	3
15	57	1638	38.6349047621206	0.702897440051839	0.600857164758508	22.8340008226559	3
15	58	5130	74.4749208600711	0.57726818926034	0.521466970865133	40.4095250667815	3
15	59	2795	59.4713871200478	0.206665274193973	0.524196796008249	29.8274392444892	3
15	60	3556	63.8713114972156	0.44590673982186	0.480248755340562	33.6438695050013	3
15	61	2660	52.9821461631425	0.564623488496674	0.568832394888567	29.0981837448471	3
15	62	1428	41.6884528152831	0.302396457083159	0.47255090376958	21.3200965633473	3
15	63	922	30.1197059274044	0.655033231512984	0.555280487923502	17.1313080370839	3
15	64	5555	78.9846213966855	0.496308063516216	0.433535416321899	42.0501060373331	3
15	65	21785	191.63598330197	0.69985129005414	0.390266474957544	83.2729299983727	3
15	66	5433	82.3432050478949	0.226723761637121	0.496128541820907	41.5857861731209	3
15	67	2570	52.0201978707821	0.632557187316201	0.604642215281532	28.6016853960102	3
15	68	5432	68.5524075741684	0.750209298990017	0.564066039480377	41.5819588493658	3
15	69	3493	61.5879288050248	0.529360467498186	0.541814570845729	33.3445112790693	3
15	70	3411	62.0875141832413	0.478675587950869	0.405678410523591	32.9507969823631	3
15	71	1673	41.4072796499081	0.609648178498864	0.469136563569646	23.0766643946971	3
15	72	7300	74.4456286890636	0.814148459837703	0.432705633024134	48.2043791490117	3
15	73	13088	121.685166644347	0.604037323257371	0.356267371199582	64.5448664912513	3
15	74	7657	81.8240950866815	0.751653735549087	0.549959268197983	49.3690064565744	3
15	75	4713	70.0108505623807	0.592849026822718	0.356383307691064	38.7323442820623	3
15	76	2156	46.9407990731412	0.685366119403838	0.471724543873808	26.1968722295669	3
15	77	1856	43.9069268984333	0.584665143633981	0.384648745554353	24.306031118986	3
15	78	5188	80.6318202738863	0.273443981723831	0.452474838450923	40.6373189263454	3
15	79	2208	45.1841501246353	0.698203016410526	0.411761958146488	26.510907730476	3
15	80	2862	51.1534264039667	0.711979022474048	0.588504698962436	30.182824491058	3
15	81	1557	41.783271595901	0.477262420028467	0.438141360728781	22.2622661197858	3
15	82	3529	61.9276303143842	0.56529638862251	0.369672425908584	33.5159005300857	3
15	83	3389	60.9725056504382	0.572363098466462	0.356299131852329	32.8443633562422	3
15	84	5268	69.9735390697753	0.698431004687174	0.375296655328222	40.9494380964649	3
15	85	6153	71.7678091570882	0.777148915421797	0.407866956145927	44.2556293559233	3
[truncated: 177 more rows]
