# Supplementary material for: Cell colony counter called CoCoNut
Source: PLoS One. 2018 Nov 7;13(11):e0205823. doi: 10.1371/journal.pone.0205823 (PMC6221277; doi:10.1371/journal.pone.0205823)
Supplement: S1 Comparison to others — (ZIP) [file pone.0205823.s007.zip › S1 Comparison to others/AutoCellSeg/180501 HeLa Flask/BacteriaColonySegSummary.csv]

ImageName	ColonyCount	MeanArea	MeanRadius	MeanEccentricity
1 seg	31	7706.58064516129	47.3857703161653	0.45211326886503
2 seg	34	7381.41176470588	46.0944332170611	0.461489764197081
3 seg	31	7874.61290322581	47.9917887697397	0.476148196122848
4 seg	76	7357.53947368421	46.5619426571712	0.437340275851207
5 seg	76	6741.39473684211	44.2470594746129	0.449525145444498
6 seg	60	7407.33333333333	46.1527927199223	0.452184951560866
7 seg	135	6121.36296296296	42.140333195299	0.51586134406735
8 seg	142	6603.95774647887	44.0783213077491	0.495567040820277
9 seg	129	7033.75968992248	45.7400068364151	0.497939783293811
10 seg	211	6017.14218009479	41.9401578546685	0.539825462376276
11 seg	218	5760.00458715596	41.0183153201829	0.547118993910301
12 seg	203	5626.49261083744	40.3728608442299	0.530651236893835
13 seg	298	5071.20134228188	38.1425063387061	0.601905405112095
14 seg	270	5294.34074074074	38.7571465477852	0.595230051571123
15 seg	262	4586.03435114504	36.1308244608813	0.585723133569308
