# Supplementary material for: Cell colony counter called CoCoNut
Source: PLoS One. 2018 Nov 7;13(11):e0205823. doi: 10.1371/journal.pone.0205823 (PMC6221277; doi:10.1371/journal.pone.0205823)
Supplement: S1 Comparison to others — (ZIP) [file pone.0205823.s007.zip › S1 Comparison to others/AutoCellSeg/180501 HeLa Flask/BacteriaColonySegSummary.txt]

                    Image name Colony count Mean area Mean radius Mean eccentricity 

                          1 seg  31 7706.6 47.39 0.45 

                          2 seg  34 7381.4 46.09 0.46 

                          3 seg  31 7874.6 47.99 0.48 

                          4 seg  76 7357.5 46.56 0.44 

                          5 seg  76 6741.4 44.25 0.45 

                          6 seg  60 7407.3 46.15 0.45 

                          7 seg 135 6121.4 42.14 0.52 

                          8 seg 142 6604.0 44.08 0.50 

                          9 seg 129 7033.8 45.74 0.50 

                         10 seg 211 6017.1 41.94 0.54 

                         11 seg 218 5760.0 41.02 0.55 

                         12 seg 203 5626.5 40.37 0.53 

                         13 seg 298 5071.2 38.14 0.60 

                         14 seg 270 5294.3 38.76 0.60 

                         15 seg 262 4586.0 36.13 0.59 
