# Supplementary material for: Cell colony counter called CoCoNut
Source: PLoS One. 2018 Nov 7;13(11):e0205823. doi: 10.1371/journal.pone.0205823 (PMC6221277; doi:10.1371/journal.pone.0205823)
Supplement: S1 Comparison to others — (ZIP) [file pone.0205823.s007.zip › S1 Comparison to others/AutoCellSeg/README.txt]

AutoCellSeg

Parameters used for the analysis of the samples:

171214 V79 Dish; 171214 V79 Flask; 180501 HeLa Dish; 180501 HeLa Flask.

Process: Fully automated
A priori selection: Fast marching
