# Supplementary material for: Cell colony counter called CoCoNut
Source: PLoS One. 2018 Nov 7;13(11):e0205823. doi: 10.1371/journal.pone.0205823 (PMC6221277; doi:10.1371/journal.pone.0205823)
Supplement: S1 Comparison to others — (ZIP) [file pone.0205823.s007.zip › S1 Comparison to others/CAI/171214 V79 Dish/README.txt]

CAI

Parameters used for the analysis of 171214 V79 Dish:

z1: Auto thresholding
z2: 400
