# Supplementary material for: Cell colony counter called CoCoNut
Source: PLoS One. 2018 Nov 7;13(11):e0205823. doi: 10.1371/journal.pone.0205823 (PMC6221277; doi:10.1371/journal.pone.0205823)
Supplement: S1 Comparison to others — (ZIP) [file pone.0205823.s007.zip › S1 Comparison to others/CAI/171214 V79 Dish/Summary.csv]

1.JPG	12	56408	4700.667	1.248	286.51
Mask of 1.JPG	14	56213	4015.214	1.244	258.07
2.JPG	5	19834	3966.8	0.439	237.873
Mask of 2.JPG	5	19834	3966.8	0.439	237.873
3.JPG	9	46377	5153	1.026	308.49
Mask of 3.JPG	10	45954	4595.4	1.017	277.417
4.JPG	30	137645	4588.167	3.045	272.219
Mask of 4.JPG	34	136568	4016.706	3.021	243.616
5.JPG	31	107984	3483.355	2.389	243.842
Mask of 5.JPG	37	106773	2885.757	2.362	207.244
6.JPG	22	133915	6087.045	2.963	315.937
Mask of 6.JPG	28	133420	4765	2.952	268.958
7.JPG	45	223867	4974.822	4.953	283.954
Mask of 7.JPG	56	222548	3974.071	4.924	242.705
8.JPG	34	228557	6722.265	5.057	356.329
Mask of 8.JPG	44	225510	5125.227	4.989	277.089
9.JPG	39	304405	7805.256	6.735	375.204
Mask of 9.JPG	58	302448	5214.621	6.692	285.673
10.JPG	63	479962	7618.444	10.619	387.572
Mask of 10.JPG	97	471822	4864.144	10.439	272.078
11.JPG	57	461018	8088.035	10.2	387.832
Mask of 11.JPG	82	456006	5561.049	10.089	294.234
12.JPG	56	528999	9446.411	11.704	440.94
Mask of 12.JPG	97	522834	5390.041	11.567	292.755
13.JPG	55	909432	16535.127	20.121	666.895
Mask of 13.JPG	155	901974	5819.187	19.956	313.396
14.JPG	70	823260	11760.857	18.214	498.88
Mask of 14.JPG	150	814802	5432.013	18.027	293.127
15.JPG	56	820417	14650.304	18.151	607.483
Mask of 15.JPG	170	807045	4747.324	17.855	269.591
