# Supplementary material for: Cell colony counter called CoCoNut
Source: PLoS One. 2018 Nov 7;13(11):e0205823. doi: 10.1371/journal.pone.0205823 (PMC6221277; doi:10.1371/journal.pone.0205823)
Supplement: S1 Comparison to others — (ZIP) [file pone.0205823.s007.zip › S1 Comparison to others/CAI/171214 V79 Flask/Summary.csv]

Slice	Count	Total Area	Average Size	%Area	Perim.
1.JPG	20	41065	2053.250	0.812	178.165
Mask of 1.JPG	25	40968	1638.720	0.810	147.445
2.JPG	27	61664	2283.852	1.219	185.279
Mask of 2.JPG	30	61604	2053.467	1.217	168.753
3.JPG	37	83985	2269.865	1.660	181.862
Mask of 3.JPG	39	83895	2151.154	1.658	176.682
4.JPG	58	162585	2803.190	3.213	207.076
Mask of 4.JPG	69	162192	2350.609	3.205	183.032
5.JPG	82	182810	2229.390	3.613	180.020
Mask of 5.JPG	88	182614	2075.159	3.609	171.794
6.JPG	66	159112	2410.788	3.144	191.436
Mask of 6.JPG	79	158772	2009.772	3.138	166.658
7.JPG	116	397393	3425.802	7.854	238.799
Mask of 7.JPG	152	395934	2604.829	7.825	196.993
8.JPG	116	372151	3208.198	7.355	224.911
Mask of 8.JPG	154	370863	2408.201	7.329	182.384
9.JPG	106	373812	3526.528	7.388	243.633
Mask of 9.JPG	158	371870	2353.608	7.349	182.768
10.JPG	171	671253	3925.456	13.266	255.854
Mask of 10.JPG	278	666964	2399.151	13.181	180.423
11.JPG	142	597284	4206.225	11.804	264.310
Mask of 11.JPG	214	593666	2774.140	11.732	202.097
12.JPG	145	623770	4301.862	12.327	272.471
Mask of 12.JPG	224	620298	2769.188	12.259	202.106
13.JPG	196	1105154	5638.541	21.841	330.671
Mask of 13.JPG	417	1095442	2626.959	21.649	193.465
14.JPG	173	1146272	6625.850	22.654	366.835
Mask of 14.JPG	397	1135583	2860.411	22.442	205.380
15.JPG	189	996662	5273.344	19.697	312.776
Mask of 15.JPG	377	988407	2621.769	19.534	191.235
