# Supplementary material for: Cell colony counter called CoCoNut
Source: PLoS One. 2018 Nov 7;13(11):e0205823. doi: 10.1371/journal.pone.0205823 (PMC6221277; doi:10.1371/journal.pone.0205823)
Supplement: S1 Comparison to others — (ZIP) [file pone.0205823.s007.zip › S1 Comparison to others/CAI/180501 HeLa Dish/Summary.csv]

Slice	Count	Total Area	Average Size	%Area	Perim.
1.JPG	14	108618	7758.429	2.403	680.209
Mask of 1.JPG	58	102513	1767.466	2.268	179.795
2.JPG	19	99665	5245.526	2.205	356.077
Mask of 2.JPG	22	96278	4376.273	2.130	293.874
3.JPG	15	93436	6229.067	2.067	358.961
Mask of 3.JPG	21	92382	4399.143	2.044	275.837
4.JPG	25	148358	5934.320	3.282	356.909
Mask of 4.JPG	26	146593	5638.192	3.243	353.471
5.JPG	32	292207	9131.469	6.465	454.251
Mask of 5.JPG	47	288203	6131.979	6.376	350.064
6.JPG	27	151101	5596.333	3.343	339.960
Mask of 6.JPG	32	149472	4671.000	3.307	303.447
7.JPG	29	270805	9338.103	5.991	425.565
Mask of 7.JPG	40	269332	6733.300	5.959	338.454
8.JPG	43	301995	7023.140	6.681	387.306
Mask of 8.JPG	56	298788	5335.500	6.611	318.721
9.JPG	47	409999	8723.383	9.071	485.588
Mask of 9.JPG	80	397390	4967.375	8.792	302.201
10.JPG	44	653909	14861.568	14.467	652.132
Mask of 10.JPG	95	643615	6774.895	14.240	357.547
11.JPG	43	599024	13930.791	13.253	571.009
Mask of 11.JPG	79	592273	7497.127	13.104	382.730
12.JPG	59	723647	12265.203	16.010	554.988
Mask of 12.JPG	105	711199	6773.324	15.735	359.609
13.JPG	36	1105510	30708.611	24.459	955.659
Mask of 13.JPG	113	1091506	9659.345	24.149	435.861
14.JPG	37	1167389	31551.054	25.828	1009.741
Mask of 14.JPG	126	1150638	9132.048	25.457	402.321
15.JPG	29	1157450	39912.069	25.608	1262.358
Mask of 15.JPG	144	1143734	7942.597	25.305	369.157
